# Supplementary material for: A general framework for powerful confounder adjustment in omics association studies
Source: Bioinformatics. 2023 Sep 9;39(9):btad563. doi: 10.1093/bioinformatics/btad563 (PMC10539716; doi:10.1093/bioinformatics/btad563)
Supplement: btad563_Supplementary_Data [file btad563_supplementary_data.zip]

Archive with 7 entries (7 files):
- latexmkrc
- manifest.txt
- oup-authoring-template.cls
- oup-supp.tex
- reference.bib
- supp.pdf
- Supplementary information (including figures) (1).zip
