# Supplementary material for: A general framework for powerful confounder adjustment in omics association studies
Source: Bioinformatics. 2023 Sep 9;39(9):btad563. doi: 10.1093/bioinformatics/btad563 (PMC10539716; doi:10.1093/bioinformatics/btad563)
Supplement: btad563_Supplementary_Data [file btad563_supplementary_data.zip › latexmkrc]

add_cus_dep( 'tex', 'aux', 0, 'makeexternaldocument' );

sub makeexternaldocument {
    if (!($root_filename eq $_[0]))
    {
        system( "latexmk -cd -pdf \"$_[0]\"" );
    }
}
