# Supplementary material for: A general framework for powerful confounder adjustment in omics association studies
Source: Bioinformatics. 2023 Sep 9;39(9):btad563. doi: 10.1093/bioinformatics/btad563 (PMC10539716; doi:10.1093/bioinformatics/btad563)
Supplement: btad563_Supplementary_Data [file btad563_supplementary_data.zip › manifest.txt]

%%
%% Copyright 2022 OXFORD UNIVERSITY PRESS
%%
%% This file is part of the 'oup-authoring-template Bundle'.
%% ---------------------------------------------
%%
%% It may be distributed under the conditions of the LaTeX Project Public
%% License, either version 1.2 of this license or (at your option) any
%% later version.  The latest version of this license is in
%%    http://www.latex-project.org/lppl.txt
%% and version 1.2 or later is part of all distributions of LaTeX
%% version 1999/12/01 or later.
%%
%% The list of all files belonging to the 'oup-authoring-template Bundle' is
%% given in the file `manifest.txt'.
%%
%% Template article for OXFORD UNIVERSITY PRESS's document class `oup-authoring-template'
%% with bibliographic references
%%

% CONTENTS OF THE OUP-AUTHORING-TEMPLATE BUNDLE %
=================================================

Directory oup-authoring-template/

oup-authoring-template.tex
  article template for a document with author-year and numbered citation

manifest.txt
  this file

README
  small readme documentation

Directory oup-authoring-template/doc/

oup-authoring-template-doc.tex -- LaTeX source file of documentation
oup-authoring-template-doc.pdf -- documentation for oup-authoring-template.cls
