# Supplementary material for: A general framework for powerful confounder adjustment in omics association studies
Source: Bioinformatics. 2023 Sep 9;39(9):btad563. doi: 10.1093/bioinformatics/btad563 (PMC10539716; doi:10.1093/bioinformatics/btad563)
Supplement: btad563_Supplementary_Data [file btad563_supplementary_data.zip › oup-supp.tex]

\documentclass[webpdf,contemporary,large]{oup-authoring-template}

\graphicspath{{Fig/}}


\usepackage{latexsym,bm}
\usepackage{epsfig}
\usepackage{graphicx}
\usepackage{color}
\usepackage{multirow}
\usepackage{algorithm}
\usepackage{algpseudocode}
\usepackage[style=base]{caption}
\usepackage{subcaption}
\usepackage{xr}
\usepackage{xr-hyper}
\usepackage{hyperref}
\hypersetup{
    colorlinks=true,
    linkcolor=blue,
    filecolor=magenta,      
    urlcolor=cyan,
    pdftitle={Overleaf Example},
    pdfpagemode=FullScreen,
    }
    \urlstyle{same}
\newtheorem{theorem}{Theorem}
\newtheorem{example}{Example}
\newtheorem{remark}{Remark}
\newtheorem{lemma}{Lemma}
\newtheorem{definition}{Definition}
\newtheorem{corollary}{Corollary}
\newtheorem{condition}{Condition}
\newtheorem{proposition}{Proposition}
\newtheorem{assumption}{Assumption}
\newtheorem{algoritm}{Algorithm}

\makeatletter
\renewcommand\@biblabel[1]{}
\makeatother

\newcommand{\X} {{\bf X}}
\newcommand{\Y} {{\bf Y}}
\newcommand{\Z} {{\bf Z}}
\newcommand{\K} {{\bf K}}
\newcommand{\B} {{\bf B}}
\newcommand{\bE} {{\mathbb E}}
\newcommand{\bP} {{\mathbb P}}
\newcommand{\bQ} {{\mathbb Q}}

\def\H{{ \mathbf{H} }}
\def\L{{ \mathbf{L} }}
\def\K{{ \mathbf{K} }}
\def\J{{ \mathbf{J} }}
\def\R{{ \mathbf{R} }}
\def\P{{ \mathbf{P} }}

\def\bbeta{{\boldsymbol{\beta}}}
\def\balpha{{\boldsymbol{\alpha}}}
\DeclareMathOperator*{\argmax}{arg\,max}
\makeatletter
\newcommand*{\addFileDependency}[1]{% argument=file name and extension
\typeout{(#1)}% latexmk will find this if $recorder=0
% however, in that case, it will ignore #1 if it is a .aux or 
% .pdf file etc and it exists! If it doesn't exist, it will appear 
% in the list of dependents regardless)
%
% Write the following if you want it to appear in \listfiles 
% --- although not really necessary and latexmk doesn't use this
%
\@addtofilelist{#1}
%
% latexmk will find this message if #1 doesn't exist (yet)
\IfFileExists{#1}{}{\typeout{No file #1.}}
}\makeatother

\newcommand*{\myexternaldocument}[1]{%
\externaldocument{#1}%
\addFileDependency{#1.tex}%
\addFileDependency{#1.aux}%
}
\myexternaldocument{oup-main}

\usepackage{subcaption}
\usepackage{multibib}
\newcites{supp}{References}
\begin{document}


\title[Supplementary material]{Supplementary Material to ``A General Framework for Powerful Confounder Adjustment in Omics Association Studies"}

%\renewcommand{\theequation}{S\arabic{equation}}
%\renewcommand{\figurename}{Fig.}
%\renewcommand{\thefigure}{S\arabic{figure}}
%\renewcommand{\thesection}{S}

\setcounter{figure}{0}
\renewcommand{\theequation}{S\arabic{equation}}
\renewcommand{\figurename}{Fig.}
\renewcommand{\thefigure}{S\arabic{figure}}
\renewcommand{\thesection}{S\arabic{section}}
\renewcommand{\thetheorem}{ST\arabic{theorem}}
\renewcommand{\thecorollary}{SC\arabic{corollary}}
%\stitle{}

The supplement contains more discussions on FDR control of our proposed method, the 2d FWER-controlling procedure, the technical details, asymptotic power analysis, the DGPs used in the simulation studies, and additional numerical results.
%\section{Recommended Statistics}
\section{FDR Control and Power Analysis}\label{sec:4}
We first show that under the global null, a version of the 2dFDR+ procedure provides finite sample FDR control (or equivalently FWER control). The key to the proof relies on the symmetry of the statistics $\{(T^{M}_{j,b},T^C_{j,b}):j=1,2,\dots,m\}$ across the index $b$. Let $\{(t_1(s),t_2(s))\in\mathbb{R}^+\times \mathbb{R}^+:1\leq s\leq \mathcal{S}\}$ be a sequence of thresholds such that $t_1(s)\leq t_1(s')$ and $t_2(s)\leq t_2(s')$ for $1\leq s<s'\leq \mathcal{S}$. Let 
$V^b(s)=\sum^{m}_{j=1}\mathbf{1}\{T_{j,b}^M\geq t_1(s),T_{j,b}^C\geq t_2(s)\}$ for $0\leq b\leq B$. 
%and  $\widetilde{V}^b(s)=\sum_{i\in \mathcal{M}_0}\mathbf{1}\{T^M_{j,b}\geq t_1(s),T^C_{j,b}\geq t_2(s)\}$
Define
\begin{align*}
s^*=\min\left\{1\leq s\leq \mathcal{S}:\frac{(B+1)^{-1}\sum^{B}_{b=0}V^b(s)}{1\vee V^0(s)}\leq q\right\}.    
\end{align*}
Then we reject any hypothesis such that $T_{j,0}^M\geq t_1(s^*)$ and $T_{j,0}^C\geq t_2(s^*)$.
\begin{theorem}\label{thm:finite}
Under the global null, the above 2dFDR+ procedure provides finite sample FDR control or equivalently FWER control.
\end{theorem}


Under general setting, the symmetry among $(T^{M}_{j,b},T^C_{j,b})_{j=1}^m$ no longer holds and the finite sample FDR control is not guaranteed. Fortunately, we manage to show that 2dFDR+ provides asymptotic FDR control as $n,m$ both diverge to infinity. To achieve this goal, we impose the following assumptions. 
\begin{assumption}\label{as1}
Conditional on $(\X,\Z)$, $Y_j$'s are independent across $1\leq j\leq m$. Moreover, for $j\in\mathcal{M}_0$, $Y_j$'s are independent conditional on $\Z$.
\end{assumption}
Assumption \ref{as1} requires that the marginal models of $Y_j$ conditional on $\X$ and $\Z$ are independent across $1\leq j\leq m$. For instance, consider the model
\begin{equation}\label{eq-model}
\begin{split}
& Y_j=u_j(\X) + v_j(\Z) + \epsilon_j, \quad j\notin\mathcal{M}_0,\\
& Y_j=v_j(\Z) + \epsilon_j, \quad j\in\mathcal{M}_0,
\end{split}
\end{equation}
where $u_j(\cdot)$ and $v_j(\cdot)$ are some functions defined on $\mathbb{R}^p$ and $\mathbb{R}^d$ respectively. In this case, Assumption \ref{as1} is fulfilled provided that $\epsilon_j$'s are independent across $j.$ %We remark that this assumption could be relaxed to allow certain type of weak dependence among $Y_j$'s conditional on $\X$ and $\Z$.

\begin{remark}
{\rm 
In the simulation studies, we also consider the case where $Y_j$ are dependent conditional on $(\X,\Z)$. The result shows that our method is indeed robust to such dependence; see Figure \ref{fig:15} of the supplement.

}
\end{remark}


\begin{assumption}\label{as2}
Recall that $m_0$ denotes the number of true null hypotheses. Suppose $m_0/m\rightarrow \pi_0\in (0,1)$ and there exist two continuous bivariate functions $\widetilde{V}(\cdot,\cdot)$ and $\widetilde{S}(\cdot,\cdot)$ defined on $\mathbb{R}^+\times \mathbb{R}^+$ such that
\begin{align*}
& \left|\frac{1}{m_0}\sum_{j\in\mathcal{M}_0} \bP(T_j^M\geq t_1,T_j^C\geq t_2|\widetilde{\X},\widetilde{\Z})-\widetilde{V}(t_1,t_2)\right|\rightarrow^p 0,
\\ & \left|\frac{1}{m}\sum_{j=1}^m \bP(T_j^M\geq t_1,T_j^C\geq t_2|\widetilde{\X},\widetilde{\Z})-\widetilde{S}(t_1,t_2)\right|\rightarrow^p 0,
\end{align*}
for any fixed $t_1,t_2\geq 0$.
\end{assumption}
Assumption \ref{as2} is a high-level condition. We justify this assumption under model (\ref{eq-model}) in Section \ref{as2-example}. Our next assumption is similar to the requirement in Theorem 4 of \citesupp{storey2004strong}, which ensures the existence of cut-off values to control the FDR at level $q$.
It reduces the search region for the optimal cut-offs to a rectangle of the form $[0,t_{0,1}]\times [0,t_{0,2}]$.
\begin{assumption}\label{as3}
Assume that there exist $t_{0,1}$ and $t_{0,2}$ such that, 
$$\frac{\pi_0 \widetilde{V}(t_{0,1},0)+u_1}{\widetilde{S}(t_{0,1},0)}\leq q'<q,\quad \frac{\pi_0\widetilde{V}(0,t_{0,2})+u_2}{\widetilde{S}(0,t_{0,2})}\leq q''<q,$$
and $\widetilde{S}(t_{0,1},t_{0,2})>c>0,$ where $\pi_0$ is defined in Assumption \ref{as2}, $u_1=\limsup m^{-1}\sum_{j\in\mathcal{M}_1} \bP_0(T_j^{M}\geq t_{0,1}|\widetilde{\Y}_j,\widetilde{\Z})$ and 
$u_2=\limsup m^{-1}\sum_{j\in\mathcal{M}_1} \bP_0(T_j^{C}\geq t_{0,2}|\widetilde{\Y}_j,\widetilde{\Z})$
with $\mathcal{M}_1=\{1\leq j\leq p:H_{0,j} \text{ is non-null}\}$.
\end{assumption}

Recall that in practice, $\bP_{\X|\Z}$ is often unknown and has to be estimated from the data. Under suitable assumptions on the estimated conditional distribution, the FDR can still be controlled at the target level. Specifically, suppose $$\X_{i,b}\sim^{\text{ind}} \widehat{\bP}_{\X|\Z}(\cdot|\Z_i),\quad i=1,2,\dots,n,~~b=1,2,\dots,B,$$
for some $\widehat{\bP}_{\X|\Z}$ estimated from the data. 
Additionally, we define
\begin{align*}
&\widehat{\bP}(T_j^M\geq t_1,T_j^C\geq t_2|\widetilde{\Y}_j,\widetilde{\Z})
\\=&\int \mathbf{1}\{T_j^{M}(\widetilde{\mathbf{x}},\widetilde{\Y}_j)\geq t_1,T_j^{C}(\widetilde{\mathbf{x}},\widetilde{\Y}_j,\widetilde{\Z})\geq t_2\}d \prod^{n}_{i=1}\widehat{\bP}_{\X|\Z}(\mathbf{x}_i|\Z_i),
\end{align*}
where $\widehat{\bP}(\cdot|\widetilde{\Y}_j,\widetilde{\Z})$ can be viewed as an estimate of $\bP_0(\cdot|\widetilde{\Y}_j,\widetilde{\Z})$ based on $\X_{i,b}\sim^{\text{ind}} \widehat{\bP}_{\X|\Z}$ for $1\leq i\leq n$ and $1\leq b\leq B$. 
Define
$$\widehat{Q}_{n,m}(t_1,t_2)=\frac{1}{m_0}\sum_{j\in\mathcal{M}_0} \widehat{\bP}(T_j^M\geq t_1,T_j^C\geq t_2|\widetilde{\Y}_j,\widetilde{\Z})$$
We make the following two assumptions on $\widehat{\bP}_{\X|\Z}$.

\begin{assumption}\label{as4}
As $m, n, B \to \infty$,

\begin{align*}
  &  P\left(\left( \int \mathbf{1}\{T_j^{M}(\widetilde{\mathbf{x}},\widetilde{\Y}_j)\geq t_1,T_j^{C}(\widetilde{\mathbf{x}},\widetilde{\Y}_j,\widetilde{\Z})\geq t_2\}\right. \right. \\
  &\left. \left. \left(d\bP (\widetilde{\mathbf{x}}|\widetilde{\Z})-d \widehat{\bP}(\widetilde{\mathbf{x}}|\widetilde{\Z})\right)\right) \leq 0, \forall 1\leq j\leq m \right)\to 1.
\end{align*}
\end{assumption}
A sufficient condition for Assumption \ref{as4} is that $$\max_i d_{\text{H}}^2(\widehat{\bP}_{\X|\Z}(\mathbf{x}_i|\Z_i),\bP_{\X|\Z}(\mathbf{x}_i|\Z_i))=o_p(n^{-1/2})$$ with $d_{\text{H}}$ denoting the Hellinger distance, see Remark \ref{rm-supp} in the supplement for the derivations. The same condition has been considered previously in \citesupp{berrett2019nonparametric}.

\begin{assumption}\label{as5}
    Assume that there exist $\hat{t}_{0,1}$ and $\hat{t}_{0,2}$ such that
    $$\frac{\pi_0 \widehat{Q}(\hat{t}_{0,1},0)+v_1}{\widetilde{S}(\hat{t}_{0,1},0)}\leq q'<q,\quad \frac{\pi_0\widehat{Q}(0,\hat{t}_{0,2})+v_2}{\widetilde{S}(0,\hat{t}_{0,2})}\leq q''<q \quad \text{a.s}$$
    and $ \widetilde{S}(\hat{t}_{0,1}, \hat{t}_{0,2})) > c_2 > 0$ a.s, where $$v_1=\limsup m^{-1}\sum_{j\in\mathcal{M}_1} \widehat{\bP}(T_j^{M}\geq \hat{t}_{0,1}|\widetilde{\Y}_j,\widetilde{\Z})$$ and 
$$v_2=\limsup m^{-1}\sum_{j\in\mathcal{M}_1} \widehat{\bP}(T_j^{C}\geq \hat{t}_{0,2}|\widetilde{\Y}_j,\widetilde{\Z})$$ a.s.
\end{assumption}
Assumption \ref{as5} is similar to Assumption \ref{as3}, but in terms of the estimated conditional distribution $\widehat{\bP}_{\X|\Z}$.


We now turn to the power analysis of the oracle 2dFDR+ procedure. We argue that 2dFDR+ is, in general, more powerful than the corresponding 1d procedure based on the conditional independence statistics alone. Assume without loss of generality that $T_j^M$ takes non-negative values. The intuition is that for $t_1=0$, the first dimension does not screen out any null hypothesis and only the second dimension is effective in identifying signals. In this case, 2dFDR+ reduces to the corresponding 1d procedure, where we reject $H_{0,j}$ if $T_j^C\geq t^*$ with $t^*$ being the solution to the following problem
\begin{align*}
\max_t \sum_{j=1}^m\left\{T_j^C\geq t\right\} \quad \text{subject to} \quad \frac{\sum_{j=1}^m \bar{F}_{j,B}(0,t)}{1\vee\sum^{m}_{j=1}\mathbf{1}\{T_j^{C}\geq t\}}\leq q.
\end{align*}
Clearly, $(0,t^*)$ is in the feasible set $\mathcal{F}_q$ of the optimization problem in Section 3.2. %\ref{sec:opt-cut}. 
Therefore, we have $\sum^{m}_{j=1}\mathbf{1}\{T_j^{M}\geq t_{1}^*,T_j^{C}\geq t_{2}^*\}\geq \sum_{j=1}^m\{T_j^C\geq t^*\}$. In other words, 2dFDR+ is guaranteed to
deliver at least as many rejections as the corresponding 1d procedure does. 

Define $\text{FP}_{\text{2d}}$ and $\text{FP}_{\text{1d}}$ as the number of false positives for 2dFDR+ and the associated 1d procedure respectively. Similarly, we let $\text{TP}_{\text{2d}}$ and $\text{TP}_{\text{1d}}$ be the number of true positives. Suppose 
Assumptions \ref{as1}-\ref{as3} hold and both procedures make rejections (i.e., $\text{FP}+\text{TP}>0$). In addition, assume
\begin{align}\label{eq-fdr-0}
\frac{\text{FP}_{\text{1d}}}{\text{FP}_{\text{1d}}+\text{TP}_{\text{1d}}}=q_1,\quad  \frac{\text{FP}_{\text{2d}}}{\text{FP}_{\text{2d}}+\text{TP}_{\text{2d}}}=q_2, 
\end{align}
for some $0\leq q_1,q_2\leq 1.$ As 2dFDR+ makes more rejections, i.e., $\text{FP}_{\text{1d}}+\text{TP}_{\text{1d}}\leq \text{FP}_{\text{2d}}+\text{TP}_{\text{2d}}$, we must have
\begin{align*}
\text{TP}_{\text{2d}} \geq    \frac{1-q_2}{1-q_1}\text{TP}_{\text{1d}}.
\end{align*}
When $q_2\leq q_1$, $\text{TP}_{\text{2d}}\geq \text{TP}_{\text{1d}}$, i.e., 2dFDR+ makes more true rejections. In general, we have the following lower bound on the number of true positives for 2dFDR+.
\begin{corollary}\label{cor-1}
Under Assumptions \ref{as1}-\ref{as3} and as $B\rightarrow +\infty$, we have for any $\epsilon>0$,
\begin{equation}\label{eq-worse}
\bP(\text{TP}_{\text{2d}} \geq    (1-q-\epsilon)\text{TP}_{\text{1d}})\rightarrow 1.
\end{equation}
\end{corollary}
As $\epsilon$ can be arbitrarily small, (\ref{eq-worse}) suggests that with the FDR controlled at level $q$, 2dFDR+ asymptotically achieves at least $100(1-q)\%$ true rejections of the 1d procedure in the worst-case scenario. For instance, with $q=5\%$, the power loss compared to the 1d procedure is at most 5\%. We refer the readers to Section \ref{sec:s-power} of the supplement for more discussions on the asymptotic power of 2dFDR+.

\begin{remark}\label{rm:power}
{\rm 
Since 2dFDR+ depends on the marginal independence statistic to filter features, when the confounder and variable of interest have opposite effects on the feature with similar magnitude, they will cancel out each other’s effect, and the feature could be excluded erroneously in the first dimension. The optimal cutoff of $T^M_j$ is thus determined based on the tradeoff between power reduction due to erroneously excluding these relevant features in the first dimension and power increase due to reducing the multiple testing burden and increasing the signal density in the second dimension. If the true signals can only be revealed after adjusting for the confounder, for example, when the true and confounding signals co-locate with opposite directions, the marginal independence test statistics will not be informative. In this case, the best cutoff on $T^M_j$ should be 0 and 2dFDR+ is then reduced to the 1d procedure. In finite samples, it may not always be possible to reduce 2dFDR+ to the 1d procedure exactly. 
Nevertheless, as argued above, the power loss is relatively moderate even in the worst-case scenario.}
\end{remark}


\section{Discussions on Assumption \ref{as2}}\label{as2-example}
We provide further discussions on Assumption \ref{as2} and justify it under model (\ref{eq-model}) with 
\begin{align*}
&u_j(\X)=\sum^{J_1}_{k=1}\alpha_{k,j}B_{k,\X}(\X),\quad v_j(\Z)=\sum^{J_2}_{k=1}\beta_{k,j}B_{k,\Z}(\Z), \\
&\boldsymbol{\epsilon}_j=(\epsilon_{1,j},\dots,\epsilon_{n,j})^\top \sim N(0,\sigma_j^2\mathbf{I}),
\end{align*}
where $B_{k,\X}(\cdot):\mathbb{R}^p\rightarrow \mathbb{R}$ and $B_{k,\Z}(\cdot):\mathbb{R}^d\rightarrow \mathbb{R}$
are some known basis functions. Define $\B_{\X}=(B_{k,\X}(\X_i))_{1\leq i\leq n,1\leq k\leq J_1}\in\mathbb{R}^{n\times J_1}$ and $\B_{\Z}=(B_{k,\Z}(\Z_i))_{1\leq i\leq n,1\leq k\leq J_2}\in\mathbb{R}^{n\times J_2}$.
Let $\P_\Z^\perp$ be the orthogonal projection onto the column space of $\B_{\Z}$. We consider the statistics
\begin{align*}
& T_{j}^M=\hat{\sigma}_j^{-2}\|(\B_{\X}^{\top}\B_{\X})^{-1/2} \B_{\X}^\top \widetilde{\Y}_j\|^2, \\
& T_{j}^C=\hat{\sigma}_j^{-2}\|(\B_{\X}^{\top}\P_\Z^\perp\B_{\X})^{-1/2} \B_{\X}^\top \P_\Z^\perp\widetilde{\Y}_j\|^2,
\end{align*} 
where $\hat{\sigma}_j^2$ is a consistent variance estimator of $\sigma_j^2$ such that $\hat{\sigma}_j^2\rightarrow^p \sigma_j^2.$ Conditional on $(\widetilde{\X},\widetilde{\Z})$, 
$(\B_{\X}^{\top}\B_{\X})^{-1/2} \B_{\X}^\top \widetilde{\Y}_j$ and $(\B_{\X}^{\top}\P_\Z^\perp\B_{\X})^{-1/2} \B_{\X}\P_\Z^\perp\widetilde{\Y}_j$
jointly follow the multivariate normal distribution with the mean 
\begin{align*}
\begin{pmatrix}
(\B_{\X}^{\top}\B_{\X})^{1/2}\balpha_j + 
(\B_{\X}^{\top}\B_{\X})^{-1/2}(\B_{\X}^{\top}\B_{\Z})\bbeta_j\\
(\B_{\X}^{\top}\P_\Z^\perp\B_{\X})^{1/2}\balpha_j
\end{pmatrix}    
\end{align*}
and the covariance matrix
\begin{align*}
\sigma_j^2
\begin{pmatrix}
\mathbf{I} & (\B_{\X}^{\top}\B_{\X})^{-1/2}(\B_{\X}^{\top}\P_\Z^\perp\B_{\X})^{1/2} \\
(\B_{\X}^{\top}\P_\Z^\perp\B_{\X})^{1/2}(\B_{\X}^{\top}\B_{\X})^{-1/2}  & \mathbf{I}
\end{pmatrix}.    
\end{align*}
Define $$\boldsymbol{\Sigma}_\X=\text{cov}(\widetilde{\B}_\X),$$ $$\boldsymbol{\Sigma}_{\X\Z}=\text{cov}(\widetilde{\B}_\X,\widetilde{\B}_\Z)$$ 
and $$\boldsymbol{\Sigma}_{\X|\Z}=\boldsymbol{\Sigma}_\X-\boldsymbol{\Sigma}_{\X\Z}\boldsymbol{\Sigma}_{\Z}^{-1}\boldsymbol{\Sigma}_{\Z\X},$$
\noindent
where $$\widetilde{\B}_\X=(B_{1,\X}(\X),\dots,B_{J_1,\X}(\X))^\top$$ and $$\widetilde{\B}_\Z=(B_{1,\Z}(\Z),\dots,B_{J_2,\X}(\Z))^\top.$$

By the law of large numbers, we have 
\begin{align*}
&n^{-1}\B_{\X}^{\top}\B_{\X}\rightarrow^p  \boldsymbol{\Sigma}_\X,\\
&n^{-1/2}(\B_{\X}^{\top}\B_{\X})^{-1/2}(\B_{\X}^{\top}\B_{\Z})\rightarrow^p \boldsymbol{\Sigma}_\X^{-1/2}\boldsymbol{\Sigma}_{\X\Z},\\
& n^{-1}\B_{\X}^{\top}\P_\Z^\perp\B_{\X}\rightarrow^p \boldsymbol{\Sigma}_{\X|\Z}.
\end{align*}
In this case, we have
\begin{align*}
&\widetilde{V}(t_1,t_2)=\lim_{m,n\rightarrow+\infty}\frac{1}{m_0}\sum_{j\in \mathcal{M}_0}F(t_1,t_2;0,\sqrt{n}\boldsymbol{\beta}_j/\sigma_j),\\
&\widetilde{S}(t_1,t_2)=\lim_{m,n\rightarrow+\infty}\frac{1}{m}\sum_{j=1}^m F(t_1,t_2;\sqrt{n}\boldsymbol{\alpha}_j/\sigma_j,\sqrt{n}\boldsymbol{\beta}_j/\sigma_j),
\end{align*}
with $F(t_1,t_2;\mathbf{a},\mathbf{b})=\bP(\|\mathbf{V}_{1,j}\|^2>t_1,\|\mathbf{V}_{2,j}\|^2>t_2)$, where $(\mathbf{V}_{1,j},\mathbf{V}_{2,j})$ follow the multivariate normal distribution with the mean 
\begin{align*}
\begin{pmatrix}
\boldsymbol{\Sigma}^{1/2}_\X\mathbf{a} + 
\boldsymbol{\Sigma}^{-1/2}_\X\boldsymbol{\Sigma}_{\X\Z}\mathbf{b}\\
\boldsymbol{\Sigma}^{1/2}_{\X|\Z}\mathbf{a}
\end{pmatrix}    
\end{align*}
and the covariance matrix
\begin{align*}
\begin{pmatrix}
\mathbf{I} & \boldsymbol{\Sigma}^{-1/2}_\X\boldsymbol{\Sigma}^{1/2}_{\X|\Z} \\
\boldsymbol{\Sigma}^{1/2}_{\X|\Z}\boldsymbol{\Sigma}^{-1/2}_\X & \mathbf{I}
\end{pmatrix}.    
\end{align*}
If $(\sqrt{n}\boldsymbol{\alpha}_j/\sigma_j,\sqrt{n}\boldsymbol{\beta}_j/\sigma_j)$ follows some distribution $\mathcal{F}$ independently across $j$ and conditional on $\boldsymbol{\alpha}_j=0$, $\sqrt{n}\boldsymbol{\beta}_j/\sigma_j$ follows the distribution $\mathcal{F}_0$ independently for $j\in\mathcal{M}_0$, then we have 
\begin{align*}
&\widetilde{V}(t_1,t_2)=\int F(t_1,t_2,(0,\bbeta))d\mathcal{F}_0(\bbeta),\\
&\widetilde{S}(t_1,t_2)=\int F(t_1,t_2,(\balpha,\bbeta))d\mathcal{F}(\balpha,\bbeta).
\end{align*}

\section{Estimating the Conditional Distributions}\label{sec:5}
As the conditional distribution $\bP_{\X|\Z}$ is seldom known, we need to estimate it from the data. There are indeed several ways of generating samples from
$\bP_{\X|\Z}$.
Examples include classical methods such as residual permutation \citesupp{winkler2014permutation} and parametric bootstrap \citesupp{davison1997bootstrap} as well as modern approaches such as conditional generative adversarial network (conditional GAN) \citesupp{mirza2014conditional,zhou2022deep}. In the following subsections, we shall describe the residual permutation, residual bootstrap, and parametric bootstrap in more detail. Compared to the conditional GAN, these procedures are more suitable for omics applications, given the limited sample sizes in many omics association studies. %The first two approaches are suitable for genomics data with high-dimensional features but a relatively small sample size. %For data set with a large sample size, the conditional GAN coupled with deep neural networks provides a more flexible way to model the conditional distribution. 


\subsection{Residual permutation and residual bootstrap}
When $\X$ is a continuous random vector, we can model the relationship between $\widetilde{\X}\in\mathbb{R}^{n\times p}$ and $\widetilde{\Z}\in\mathbb{R}^{n\times d}$ through a multivariate linear regression model given by
\begin{align}\label{eq-ML}
\widetilde{\X}=\widetilde{\Z}\mathbf{B}+\mathbf{E},     
\end{align}
where $\mathbf{B}\in\mathbb{R}^{d\times p}$ is the matrix of coefficients and $\mathbf{E}\in \mathbb{R}^{n\times p}$ is the error matrix. Consider the following strategy to generate samples from $\bP_{\X|\Z}$.
\begin{enumerate}
    \item[Step 1:]Fitting regression model. Fit the multivariate linear regression model in (\ref{eq-ML}). Let $\widehat{\mathbf{E}}=\widetilde{\X}-\widetilde{\Z}\widehat{\mathbf{B}}$ be the residuals from the fitted model, $\widehat{\mathbf{B}}$ being the least squares estimate of $\mathbf{B}$.

    \item[Step 2:]Residual permutation. Permute the rows of the residual matrix $\widehat{\mathbf{E}}$ and denote the resulting matrix by $\widehat{\mathbf{E}}^*$.
    Let $\widetilde{\X}_b=(\X_{1,b},\dots,\X_{n,b})^\top=\widetilde{\Z}\widehat{\mathbf{B}}+\widehat{\mathbf{E}}^*.$

    \item[Step 2$'$:]Residual bootstrap. Let $\widehat{\mathbf{E}}^{**}$ be a $n\times p$ matrix whose rows are sampled with replacement from those of $\widehat{\mathbf{E}}$. Let $\widetilde{\X}_b=(\X_{1,b},\dots,\X_{n,b})^\top=\widetilde{\Z}\widehat{\mathbf{B}}+\widehat{\mathbf{E}}^{**}.$
\end{enumerate}

\begin{remark}\label{rm}
{\rm To allow nonlinearity, we can replace $Z_i$ by $(g_1(Z_i),\dots,g_{d'}(Z_i))\in\mathbb{R}^{d'}$ 
for some transformations $(g_1,\dots,g_{d'})$ in the multivariate regression model.}
\end{remark}


\subsection{Parametric bootstrap}
Suppose the conditional distribution of $\X$ given $\Z$ takes the parametric form of $\bP_{\X|\Z}(\mathbf{X}_i|\mathbf{Z}_i;\theta)$, where $\theta\in \Theta\subseteq \mathbb{R}^r$ is an unknown parameter. It is natural to estimate the parameter by maximizing the conditional log-likelihood
\begin{align*}
\widehat{\theta}=\argmax_{\theta\in\Theta}\sum^{n}_{i=1}\log \bP_{\X|\Z}(\mathbf{X}_i|\mathbf{Z}_i;\theta).
\end{align*}
Then we can generate $\X_{i,b}$ from the estimated likelihood $\bP_{\X|\Z}(\mathbf{X}_i|\mathbf{Z}_i;\widehat{\theta})$. For example, suppose $\X$ is a Bernoulli random variable with the
conditional success probability given by 
$\{1+\exp(-\Z_i^\top\theta)\}^{-1}.$
Then we can sample $\X_{i,b}$ from the Bernoulli distribution with success probability $\{1+\exp(-\Z_i^\top\widehat{\theta})\}^{-1},$ where $\widehat{\theta}$ is an estimate of $\theta$ by fitting a logistic model to the data with $\widetilde{\X}$ being the binary response and $\widetilde{\Z}$ being the covariates.


%\begin{figure}
%\centering
%\includegraphics[width=0.5 \textwidth]{twostep.pdf}\label{Fig-2dFdr-3}
%\caption{Illustration of the conditional GAN.}
%\end{figure}


\section{Independence Tests}\label{sec:6}
We review some parametric and nonparametric unconditional/ conditional independence tests and discuss their use within our framework. In Section \ref{sec:m-b}, we focus on the model-based (parametric) independence tests. In Sections \ref{sec:rv}-\ref{sec:hsic}, we consider two types of nonparametric independence tests targeting linear and nonlinear dependence respectively. These three types of independence tests will all be implemented in our numerical studies.


\subsection{Model-based statistics}\label{sec:m-b}
Suppose the conditional likelihood of $Y_j$ given $\X$ and $\Z$ has the form of
\begin{align}\label{m-full}
\bP_{Y_j|\X,\Z}(Y_j|\X^\top\balpha_j+\Z^\top\bbeta_j).    
\end{align}
The log-likelihood function based on the observations is given by
\begin{align*}
L_{n,j}(\balpha_j,\bbeta_j)=\sum^{n}_{i=1}\log \bP_{Y_{j}|\X,\Z}(Y_{i,j}|\X^\top_i\balpha_j+\Z^\top_i\bbeta_j).   
\end{align*}
In this case, testing $H_{0,j}$ is equivalent to testing whether $\balpha_j$ is zero. Thus we let $T_{j}^C$ be a statistic for testing $\balpha_j=0$ under the model (\ref{m-full}). Examples include the Wald test and the likelihood-ratio test. To test the marginal independence, we consider the reduced model $\bP_{Y_j|\X,\Z}(Y_j|\X^\top\balpha_j)$ by forcing $\bbeta_j=0$ in (\ref{m-full}). Under the reduced model, we let $T^M_j$ be a statistic for testing $\balpha_j=0$, which can be viewed as testing the marginal independence $Y_j \perp\!\!\!\perp \X$.
When $\bP_{Y_j|\X,\Z}$ is the likelihood function associated with a linear model with Gaussian error, we can let $T_j^C$ and $T_j^M$ be the adjusted and unadjusted z-statistics considered in \citesupp{yi20212dfdr}.
In this sense, the statistics in \citesupp{yi20212dfdr} fall into our framework.


\subsection{Nonparametric dependence metrics}
Nonparametric dependence testing, aiming to determine whether two random vectors are dependent without specifying the exact parametric forms of the distributions, is one of the fundamental problems in statistics. Classical metrics or test statistics for dependence testing include the RV coefficient, rank correlation coefficient, and nonparametric Cra\'{m}r-von Mises type statistics. Modern approaches are built on distance and kernel embedding, which can detect non-linear and non-monotone dependence. Notable examples include the distance covariance \citesupp{szekely2007measuring}, Hilbert-Schmidt independence criterion (HSIC) \citesupp{gretton2005measuring,gretton2007kernel} and the sign distance covariance \citesupp{bergsma2014consistent}. Below we shall review the RV coefficient and HSIC and discuss their conditional versions for testing the conditional independence.


\subsubsection{RV coefficients}\label{sec:rv}
Pearson correlation and partial correlation coefficients are perhaps the most commonly used nonparametric dependence metrics for measuring marginal and conditional dependence. Here we describe the RV coefficient and its conditional version as multivariate generalizations of the squared Pearson correlation coefficient and the squared partial correlation coefficient for detecting linear and conditional linear dependence.


For two random vectors $\mathbf{U}$ and $\mathbf{V}$, we let $\Sigma_{\mathbf{U},\mathbf{V}}$ be the covariance matrix between $\mathbf{U}$ and $\mathbf{V}$. The RV coefficient between $\X$ and $Y_j$ is defined as 
\begin{align*}
\text{RV}(\X,Y_j)=\frac{\text{tr}(\boldsymbol{\Sigma}_{\X,Y_j}\boldsymbol{\Sigma}_{Y_j,\X})}{\sqrt{\text{tr}(\Sigma_{\X,\X}^2)\text{tr}(\Sigma_{Y_j,Y_j}^2)}}. 
\end{align*}
To estimate the RV coefficient, we simply replace the covariance matrices in the definition above with the sample covariance matrices.


To introduce the conditional version of the RV coefficient, we let $\mathbf{e}_{\X}$ and $e_{Y_j}$ be the residuals by regressing $\X$ and $Y_j$ on $\Z$ respectively. The conditional RV coefficient is defined as 
$$\text{cRV}(\X,Y_j|\Z)=\text{cRV}(\mathbf{e}_{\X},e_{Y_j}).$$
Similar to Remark \ref{rm}, to account for the nonlinear dependence of $\X$ and $Y_j$ on $\Z$, we can replace $\Z$ by certain basis function transform on it, e.g., spline transformation.


\subsubsection{Hilbert-Schmidt independence criterion}\label{sec:hsic}
Hilbert-Schmidt Independence Criterion (HSIC) was introduced as a kernel-based independence measure by \citesupp{gretton2005measuring,gretton2007kernel}. Let $k_p(\cdot,\cdot)$ be a reproducing kernel Hilbert space (RKHS) kernel defined on $\mathbb{R}^p \times \mathbb{R}^p$. Commonly used kernels in this context include the Gaussian kernel and the Laplacian kernel. The HSIC for quantifying the strength of dependence between $\X$ and $Y_j$ can be defined as
\begin{align*}
\text{HSIC}(\X,Y_j)=&\bE[k_p(\X,\X')k_1(Y_j,Y_j')] \\
&+\bE[k_p(\X,\X')]\bE[k_1(Y_j,Y_j')]\\
&-2\bE[k_p(\X,\X')k_1(Y_j,Y_j'')]       
\end{align*}
where $(\X',Y_j')$ and $(\X'',Y_j'')$ are independent copies of $(\X,Y_j)$. When $k_p$ and $k_1$ are characteristic kernels \citesupp{sriperumbudur2011universality}, HSIC completely characterizes the dependence in the sense that $\X$ and $Y_j$ are independent if and only if $\text{HSIC}(\X,Y_j)=0.$
To estimate the HSIC, define $\K_\X=(k_{\X,ab})_{a,b=1}^{n}$ with $k_{\X,ab}=k_p(\X_a,\X_b)$ and $\K_{Y_j}=(k_{Y_j,ab})_{a,b=1}^{n}$ with $k_{Y_j,ab}=k_1(Y_{a,j},Y_{b,j})$. Let $\H=\mathbf{I}-n^{-1}\mathbf{1}\mathbf{1}^\top$ with $\mathbf{1}$ being the $n$-dimensional vector of all ones. Set $\widetilde{\K}_\X=\H \K_\X \H$
and $\widetilde{\K}_{Y_j}=\H \K_{Y_j} \H$. The sample HSIC is defined as 
$$\widehat{\text{HSIC}}(\X,Y_j)=\frac{1}{n}\text{Tr}(\widetilde{\K}_\X \widetilde{\K}_{Y_j}),$$
which has been shown to be a consistent estimator, see \citesupp{gretton2005measuring}.

A conditional version of the HSIC (cHSIC) for measuring and testing conditional dependence was proposed in \citesupp{zhang2012kernel}. Here we describe the construction of their statistic. Let $\K_{\X,\Z}=(k_{\X,\Z,ab})^{n}_{a,b=1}$ with $k_{\X,\Z,ab}=k_{p+d}((\X_a,\Z_a),(\X_b,\Z_b))$ and define $\K_{Y_j,\Z}$ in a similar way. Denote by $\widetilde{\K}_{\X,\Z}=\H \K_{\X,\Z} \H$ and $\widetilde{\K}_{Y_j,\Z}=\H \K_{Y_j,\Z}\H$ the centered versions of $\K_{\X,\Z}$ and $\K_{Y_j,\Z}$ respectively. Further, define $\widetilde{\K}_{\X\Z|\Z}=\epsilon^2(\widetilde{\K}_{\X\Z}+\epsilon\mathbf{I})^{-1}\widetilde{\K}_{\X\Z}(\widetilde{\K}_{\X\Z}+\epsilon\mathbf{I})^{-1}$ and $\widetilde{\K}_{Y_j\Z|\Z}=\epsilon^2(\widetilde{\K}_{Y_j\Z}+\epsilon\mathbf{I})^{-1}\widetilde{\K}_{Y_j\Z}(\widetilde{\K}_{Y_j\Z}+\epsilon\mathbf{I})^{-1}$
for some small positive constant $\epsilon$.
The sample cHSIC is given by
\begin{align*}
\widehat{\text{cHSIC}}(\X,Y_j|\Z)=\frac{1}{n}\text{Tr}(\widetilde{\K}_{\X\Z|\Z}\widetilde{\K}_{Y_j\Z|\Z}).
\end{align*}
We refer the readers to \citesupp{zhang2012kernel} for more detailed properties about the cHSIC. 


\section{Family-wise error rate control}\label{sec:2d-FWER}
Family-wise error rate (FWER), referring to the probability of making one false discovery, provides more stringent type I error rate control. It is preferable to the FDR if the overall conclusion from various individual inferences is likely to be erroneous when at least one of them is, or the existence of a single false claim would cause significant loss. It is natural to ask whether our method can be modified to control other error measures such as FWER. Here we describe such a procedure to control the FWER. Given the rejection rule $\mathbf{1}\{T_j^M\geq t_1,T_j^C\geq t_2\}$, we let 
$\widetilde{\text{FWER}}(t_1,t_2):=\sum_{j=1}^m \bar{F}_{j,B}(t_1,t_2)$ be an estimate of the FWER. We choose the optimal cut-off value as the one that maximizes the number of rejections while controls the FWER estimate at a prespecified level $q$:
$$(\breve{t}_1,\breve{t}_2)=\argmax_{(t_1,t_2)\in\mathcal{G}_q}\sum^{m}_{j=1}\mathbf{1}\{T_j^{M}\geq t_{1},T_j^{C}\geq t_{2}\},$$
where $\mathcal{G}_q=\{(t_1,t_2)\in \mathbb{R}^+\times\mathbb{R}^+:\widetilde{\text{FWER}}(t_1,t_2) \leq q\}$.
Then we reject $H_{0,j}$ whenever 
$T_j^M\geq \breve{t}_{1}$ and $T_j^C\geq \breve{t}_{2}.$ We name the above procedure 2dFWER+. In Section \ref{sec:additional}, we investigate its finite sample performance and report the empirical FWER and power for 2dFWER+ and its corresponding 1d version (1dFWER) in Figures \ref{fig:18} and \ref{fig:19}.

\section{Details of FDR control}\label{sec:tech}
In this section, we prove the main theoretical results in the paper.
We first present the following lemma which was recently proved in \citesupp{naaman2021tight}.
\begin{lemma}[Dvoretzky–Kiefer–Wolfowitz inequality]\label{lem-1}
Let $\boldsymbol{\xi}_1,\cdots,\boldsymbol{\xi}_n$ be independent $d$-dimensional random vectors with the distribution function $F(\mathbf{t}) =\bP(\boldsymbol{\xi}_i\leq \mathbf{t})$, where $\boldsymbol{\xi}_i\leq \mathbf{t}$ means that $\xi_{ij}\leq t_j$ for $\boldsymbol{\xi}_i=(\xi_{i1},\dots,\xi_{id})$ and $1\leq j\leq d$. Denote the standard empirical distribution function by
$F_n(\mathbf{t})=n^{-1}\sum^{n}_{i=1}\mathbf{1}\{\boldsymbol{\xi}_i\leq \mathbf{t}\}$. Then we have 
\begin{align*}
\bP\left(\sup_{\mathbf{t}\in\mathbb{R}^d}|F_n(\mathbf{t})-F(\mathbf{t})|>\epsilon\right)\leq d(n+1) \exp\left(-2n\epsilon^2\right).
\end{align*}
\end{lemma}

We now present proof of the main theoretical results.

\begin{proof}[Proof of Theorem \ref{thm:finite}]
Define the filtration
\begin{align*}
\mathcal{F}_s=\sigma&\left(\left\{\mathbf{1}\{T^M_{j,b}\geq t_1(a)\},\mathbf{1}\{T_{j,b}^C\geq t_2(a)\}\right\}_{1\leq j\leq m,0\leq b\leq B}: \right.\\
& \left. 1\leq a \leq s\right)   
\end{align*}
for $1\leq s\leq \mathcal{S}$ and the process
$U(s)=\widetilde{V}^0(s)/\{\sum^{B}_{b=0}\widetilde{V}^b(s)\}$,
which is adapted to the filtration $\mathcal{F}_s.$ The conditional distribution of $\widetilde{V}^b(t)$ given the sigma-field $\sigma(\{\mathbf{1}\{T^M_{j,b}\geq t_1(a)\},\mathbf{1}\{T^M_{j,b}\geq t_2(a)\}\}_{1\leq j\leq m}: 1\leq a \leq s)$ with $s<t$ are the same across all $b=0,1,\dots,B.$ By the symmetry, we must have for $s<t$,
$\bE[U(t)|\mathcal{F}_s]=(B+1)^{-1}.$
Thus $U(t)-1/(B+1)$ is a martingale difference sequence. Also, we have
$\{s^*\leq t\} \in\mathcal{F}_t.$   
Therefore, $s^*$ is a stopping time. 
By the optional stopping time theorem, 
\begin{align}\label{eq-fin-1}
\bE[U(s^*)]=\frac{1}{B+1}.
\end{align}
Recall from the definition of $s^*$ that
\begin{align}\label{eq-fin-2}
\frac{(B+1)^{-1}\sum^{B}_{b=0}V^b(s^*)}{1\vee V^0(s^*)}\leq q.    
\end{align}
Using (\ref{eq-fin-1}) and (\ref{eq-fin-2}), we obtain
\begin{align*}
\bE\left[\frac{\widetilde{V}^0(s^*)}{1\vee V^0(s^*)}\right]
&\leq (B+1)q \bE\left[\frac{\widetilde{V}^0(s^*)}{\sum^{B}_{b=0}V^b(s^*)}\right]\\ 
&= (B+1)q \bE\left[U(s^*)\right]=q. 
\end{align*}
\end{proof}


\begin{proof}[Proof of Theorem 1.]
For $(t_1,t_2)\in \mathbb{R}^+\times \mathbb{R}^+$, define the following processes
\begin{align*}
&S_{n,m}(t_1,t_2)=m^{-1}\sum^{m}_{j=1}\mathbf{1}\{T_{j}^M\geq t_1,T_j^C\geq t_2\},\\ &V_{n,m}(t_1,t_2)=m^{-1}_0\sum_{j\in \mathcal{M}_0}\mathbf{1}\{T_{j}^M\geq t_1,T^C_j\geq t_2\},\\
&Q_{n,m}(t_1,t_2)=m_0^{-1}\sum_{j\in\mathcal{M}_0} \bP_0(T_j^{M}\geq t_1,T_j^{C}\geq t_2|\widetilde{\Y}_j,\widetilde{\Z}).
\end{align*}

We divide the proof into two steps. In Step 1, we obtain some uniform convergence results while in Step 2, we apply these results to show the FDR control.
\\ \noindent \textbf{Step 1.} Conditional on $(\widetilde{\X},\widetilde{\Z})$, $\mathbf{1}\{T_j^M\geq t_1,T_j^C\geq t_2\}$ are independent across $j\in\mathcal{M}_0$. By Lemma \ref{lem-1}, we have
\begin{equation}\label{eq-11}
    \begin{aligned}
        \sup_{t_1\leq t_{0,1},t_{2}\leq t_{0,2}}&\left|
\frac{1}{m_0}\sum_{j\in\mathcal{M}_0}\left[\mathbf{1}\{T_j^M\geq t_1,T_j^C\geq t_2\} \right.\right.\\
&\left.\left. -\bP(T_j^M\geq t_1,T_j^C\geq t_2|\widetilde{X},\widetilde{\Z})\right]\right|\rightarrow^p 0. 
    \end{aligned}
\end{equation}

By Assumption \ref{as1}, conditional on $\widetilde{\Z}$ and for any fixed $t_1$ and $t_2$, $\bP(T_j^M\geq t_1,T_j^C\geq t_2|\widetilde{\Y}_j,\widetilde{\Z})$ are independent across $j\in\mathcal{M}_0$. Therefore, by the law of large numbers,
\begin{align*}
\frac{1}{m_0}\sum_{j\in\mathcal{M}_0}\Bigg\{\bP(T_j^M\geq t_1,T_j^C\geq t_2|\widetilde{\Y}_j,\widetilde{\Z})-\bP(T_j^M\geq t_1,T_j^C\geq t_2|\widetilde{\Z})\Bigg\}\rightarrow^p 0.
\end{align*}
Following the proof of the Glivenko-Cantelli Theorem, we can strengthen the point-wise convergence to the uniform convergence, i.e., 
\begin{equation}\label{eq-12}
    \begin{aligned}
        \sup_{t_1\leq t_{0,1},t_{2}\leq t_{0,2}}&\Bigg|
\frac{1}{m_0}\sum_{j\in\mathcal{M}_0}\Bigg\{\bP(T_j^M\geq t_1,T_j^C\geq t_2|\widetilde{\Y}_j,\widetilde{\Z})
-\\
&\bP(T_j^M\geq t_1,T_j^C\geq t_2|\widetilde{\Z})\Bigg\}
\Bigg|\rightarrow^p 0.
    \end{aligned}
\end{equation}


Similarly, the result in Assumption \ref{as2} can also be strengthened to the uniform convergence, i.e.,
\begin{align}\label{eq-13}
&\sup_{t_1\leq t_{0,1},t_{2}\leq t_{0,2}}\left|\frac{1}{m_0}\sum_{j\in\mathcal{M}_0} \bP(T_j^M\geq t_1,T_j^C\geq t_2|\widetilde{X},\widetilde{\Z})-\widetilde{V}(t_1,t_2)\right|\rightarrow^p 0.
\end{align}
It implies that
\begin{equation}\label{eq-14}
\begin{split}
&\sup_{t_1\leq t_{0,1},t_{2}\leq t_{0,2}}\left|\frac{1}{m_0}\sum_{j\in\mathcal{M}_0} \bP(T_j^M\geq t_1,T_j^C\geq t_2|\widetilde{\Z})-\widetilde{V}(t_1,t_2)\right|
\\ = &\sup_{t_1\leq t_{0,1},t_{2}\leq t_{0,2}}\left|\bE\left[\frac{1}{m_0}\sum_{j\in\mathcal{M}_0} \bP(T_j^M\geq t_1,T_j^C\geq t_2|\widetilde{\X},\widetilde{\Z})-\widetilde{V}(t_1,t_2)\Bigg| \widetilde{\Z}\right]\right|
\\ \leq & \bE\left[\sup_{t_1\leq t_{0,1},t_{2}\leq t_{0,2}}\left|\frac{1}{m_0}\sum_{j\in\mathcal{M}_0} \bP(T_j^M\geq t_1,T_j^C\geq t_2|\widetilde{\Z})-\widetilde{V}(t_1,t_2)\right|\Bigg|\widetilde{\Z}\right]\rightarrow^p 0,
\end{split}
\end{equation}
by Lebesgue's dominated convergence theorem. Combining (\ref{eq-11}), (\ref{eq-12}), (\ref{eq-13}) and (\ref{eq-14}) together, we get
\begin{align}
&\sup_{t_1\leq t_{0,1},t_{2}\leq t_{0,2}}\left|V_{n,m}(t_1,t_2)-\widetilde{V}(t_1,t_2)\right|\rightarrow^{p} 0,\\
&\sup_{t_1\leq t_{0,1},t_{2}\leq t_{0,2}}\left|Q_{n,m}(t_1,t_2)-\widetilde{V}(t_1,t_2)\right|\rightarrow^{p} 0.\label{eq-17}
\end{align}
Using similar arguments by conditioning on $(\widetilde{\X},\widetilde{\Z})$, we can show that
\begin{align} \label{eq-18}
\sup_{t_1\leq t_{0,1},t_{2}\leq t_{0,2}}\left|S_{n,m}(t_1,t_2)-\widetilde{S}(t_1,t_2)\right|\rightarrow^{p} 0.
\end{align}
Following the arguments in the proof of Lemma 8.2 of Cao et al. (2020), we have under Assumptions \ref{as1}-\ref{as3} that
\begin{align}
& \sup_{t_1\leq t_{0,1},t_2\leq t_{0,2}}\left|\text{FDP}(t_1,t_2)-\frac{\pi_0\widetilde{V}(t_1,t_2)}{\widetilde{S}(t_1,t_2)}\right|\rightarrow^p 0, \nonumber \\ 
& \sup_{t_1\leq t_{0,1},t_2\leq t_{0,2}}\left|\frac{m_0Q_{n,m}(t_1,t_2)}{1\vee m S_{n,m}(t_1,t_2)}-\frac{\pi_0\widetilde{V}(t_1,t_2)}{\widetilde{S}(t_1,t_2)}\right|\rightarrow^p 0. \label{eq-Q-con}
\end{align}


Moreover, under the null, we have $\bE[\mathbf{1}\{T_{j,b}^M\geq t_1,T_{j,b}^C\geq t_2\}|\widetilde{\Y}_j,\widetilde{\Z}]=\bP(T_j^M\geq t_1,T_j^C\geq t_2|\widetilde{\Y}_j,\widetilde{\Z})$ by the way we generate $\X_{i,b}$. Thus
$m_0^{-1}\sum_{j\in\mathcal{M}_0}\bE[\bar{F}_{j,B}(t_1,t_2)-Q_{n,m}(t_1,t_2)|\widetilde{\Z},\widetilde{\Y}_j,j\in\mathcal{M}_0]=0$
and 
\begin{align*}
&\text{var}\left(\frac{1}{m_0}\sum_{j\in\mathcal{M}_0}\left\{\bar{F}_{j,B}(t_1,t_2)-Q_{n,m}(t_1,t_2)\right\}\Bigg|\widetilde{\Z},\widetilde{\Y}_j,j\in\mathcal{M}_0\right)
\\=&\frac{1}{B+1}\text{var}\left(\frac{1}{m_0}\sum_{j\in\mathcal{M}_0}\left(\mathbf{1}\{T_{j,1}^M\geq t_1,T_{j,1}^C\geq t_2\} \right.\right.\\
&\left.\left. -Q_{n,m}(t_1,t_2)\right)\Bigg|\widetilde{\Z},\widetilde{\Y}_j,j\in\mathcal{M}_0\right)\\
&\leq \frac{1}{4(B+1)},
\end{align*}
where we have used the fact that $\text{var}(X)\leq 1/4$ for $X\in[0,1]$. Therefore, 
\begin{align*}
\frac{1}{m_0}\sum_{j\in\mathcal{M}_0}\left\{\bar{F}_{j,B}(t_1,t_2)-Q_{n,m}(t_1,t_2)\right\}\rightarrow^p 0, 
\end{align*}
which can be strengthened to the uniform convergence
\begin{align*}
\sup_{t_1\leq t_{0,1},t_2\leq t_{0,2}}\left|\frac{1}{m_0}\sum_{j\in\mathcal{M}_0}\left\{\bar{F}_{j,B}(t_1,t_2)-Q_{n,m}(t_1,t_2)\right\}\right|\rightarrow^p 0. 
\end{align*}
Together with (\ref{eq-Q-con}), we obtain
\begin{align}\label{eq-F-con}
\sup_{t_1\leq t_{0,1},t_2\leq t_{0,2}}\left|\frac{\sum_{j\in\mathcal{M}_0}\bar{F}_{j,B}(t_1,t_2)}{1\vee m S_{n,m}(t_1,t_2)}-\frac{\pi_0\widetilde{V}(t_1,t_2)}{\widetilde{S}(t_1,t_2)}\right|\rightarrow^p 0.    
\end{align}
In view of Assumption \ref{as3}, (\ref{eq-F-con}) implies that
\begin{align*}
&\bP\left(\widetilde{\text{FDP}}(t_{0,1},0)<q, \widetilde{\text{FDP}}(0,t_{0,2})<q\right)
\\ = &\bP\left(\frac{\sum_{j\in\mathcal{M}_0}\bar{F}_{j,B}(t_{0,1},0)+m_1U_{n,m}(t_{0,1},0)}{1\vee m S_{n,m}(t_{0,1},0)}<q, \right.\\
&\left.\frac{\sum_{j\in\mathcal{M}_0}\bar{F}_{j,B}(0,t_{0,2})+m_1U_{n,m}(0,t_{0,2})}{1\vee m S_{n,m}(0,t_{0,2})}<q\right)
\rightarrow 1,
\end{align*}
where $U_{n,m}(t_1,t_2)=m_1^{-1}\sum_{j\in\mathcal{M}_1} \bP_0(T_j^{M}\geq t_1,T_j^{C}\geq t_2|\widetilde{\Y}_j,\widetilde{\Z}).$
Thus we must have 
$$\bP(t_{1}^*\leq t_{0,1},t_{2}^*\leq t_{0,2})\rightarrow 1.$$ 

\noindent \textbf{Step 2.} Note that $\widetilde{\text{FDP}}(t_1,t_2)\geq \sum_{j\in\mathcal{M}_0}\bar{F}_{j,B}(t_1,t_2)/\{1\vee m S_{n,m}(t_1,t_2)\}$. On the event $t_{1}^*\leq t_{0,1}$ and $t_{2}^*\leq t_{0,2}$ which has probability converging to one, we have
\begin{align*}
&\text{FDP}(t_1^*,t_2^*)-\widetilde{\text{FDP}}(t_1^*,t_2^*) 
\\ \leq& 
\text{FDP}(t_1^*,t_2^*)-\frac{\sum_{j\in\mathcal{M}_0}\bar{F}_{j,B}(t_1^*,t_2^*)}{1\vee m S_{n,m}(t_1^*,t_2^*)}
\\=&\text{FDP}(t_1^*,t_2^*)-\frac{\pi_0\widetilde{V}(t_1^*,t_2^*)}{\widetilde{S}(t_1^*,t_2^*)}+\frac{\pi_0\widetilde{V}(t_1^*,t_2^*)}{\widetilde{S}(t_1^*,t_2^*)}-\frac{\sum_{j\in\mathcal{M}_0}\bar{F}_{j,B}(t_1^*,t_2^*)}{1\vee m S_{n,m}(t_1^*,t_2^*)}
\\ \leq & \sup_{t_1\leq t_{0,1},t_2\leq t_{0,2}}\left|\text{FDP}(t_1,t_2)-\frac{\pi_0\widetilde{V}(t_1,t_2)}{\widetilde{S}(t_1,t_2)}\right|
\\&+\sup_{t_1\leq t_{0,1},t_2\leq t_{0,2}}\left|\frac{\sum_{j\in\mathcal{M}_0}\bar{F}_{j,B}(t_1,t_2)}{1\vee m S_{n,m}(t_1,t_2)}-\frac{\pi_0\widetilde{V}(t_1,t_2)}{\widetilde{S}(t_1,t_2)}\right|=o_p(1).
\end{align*}
Thus we have 
\begin{equation}\label{eq-S}
\text{FDP}(t_1^*,t_2^*)\leq \widetilde{\text{FDP}}(t_1^*,t_2^*) +o_p(1)=q+o_p(1).
\end{equation}
By Lemma 8.3 of \citesupp{Cao:2020}, we get
\begin{align*}
\limsup_{n,m\rightarrow +\infty}\bE\left[\text{FDP}(t_1^*,t_2^*)\right]\leq q.
\end{align*}
\end{proof}


\begin{proof}[Proof of Corollary 1]
Recall that
\begin{align*}
&\widehat{\bP}(T_j^M\geq t_1,T_j^C\geq t_2|\widetilde{\Y}_j,\widetilde{\Z})
\\=&\int \mathbf{1}\{T_j^{M}(\widetilde{\mathbf{x}},\widetilde{\Y}_j)\geq t_1,T_j^{C}(\widetilde{\mathbf{x}},\widetilde{\Y}_j,\widetilde{\Z})\geq t_2\}d \prod^{n}_{i=1}\widehat{\bP}_{\X|\Z}(\mathbf{x}_i|\Z_i),
\end{align*}
where $\widehat{\bP}(\cdot|\widetilde{\Y}_j,\widetilde{\Z})$ is the estimate of $\bP_0(\cdot|\widetilde{\Y}_j,\widetilde{\Z})$ based on $\X_{i,b}\sim^{\text{ind}} \widehat{\bP}_{\X|\Z}$. 
Define
$$\widehat{Q}_{n,m}(t_1,t_2)=\frac{1}{m_0}\sum_{j\in\mathcal{M}_0} \widehat{\bP}(T_j^M\geq t_1,T_j^C\geq t_2|\widetilde{\Y}_j,\widetilde{\Z})$$
Following the arguments in the proof of Theorem \ref{thm-main}, we can show that
\begin{align}\label{eqs24}
\sup_{t_1\leq \hat{t}_{0,1},t_2\leq \hat{t}_{0,2}}\left|\frac{1}{m_0}\sum_{j\in\mathcal{M}_0}\widehat{F}_{j,B}(t_1,t_2)-\widehat{Q}_{n,m}(t_1,t_2)\right|\rightarrow^p 0. 
\end{align}
For $j \in \mathcal{M}_1$, note that 
$$E\left(\frac{1}{m_1}\sum_{j\in\mathcal{M}_1}\widehat{F}_{j,B}(t_1,t_2) - \frac{1}{m_1}\sum_{j \in \mathcal{M}_1}\widehat{\bP}(T_j^M\geq t_1,T_j^C\geq t_2|\widetilde{\Y}_j,\widetilde{\Z})\right) = 0$$
and 
\begin{align*}
    &V\left(\frac{1}{m_1}\sum_{j\in\mathcal{M}_1}\widehat{F}_{j,B}(t_1,t_2) - \frac{1}{m_1}\sum_{j \in \mathcal{M}_1}\widehat{\bP}(T_j^M\geq t_1,T_j^C\geq t_2|\widetilde{\Y}_j,\widetilde{\Z}) \right) \\
    &= \frac{1}{m_1^2(B+1)}\sum_{j,j' \in \mathcal{M}_1}\text{cov}(K_j(t_1, t_2), K_j'(t_1, t_2))\\
    &\leq \frac{1}{B+1}
\end{align*}
where $K_j(t_1, t_2) = \mathbf{1}\{T_{j,1}^M\geq t_1,T_{j,1}^C\geq t_2\}- \widehat{\bP}(T_j^M\geq t_1,T_j^C\geq t_2|\widetilde{\Y}_j,\widetilde{\Z}).$
We can strengthen the result to the uniform convergence, i.e.,
\begin{equation}\label{eqs25}
\begin{aligned}
    \sup_{t_1\leq \hat{t}_{0,1},t_2\leq \hat{t}_{0,2}}&\left|\frac{1}{m_1}\sum_{j\in\mathcal{M}_1}\left(\widehat{F}_{j,B}(t_1,t_2)-\right.\right.\\
&\left.\left.\widehat{\bP}(T_j^M\geq t_1,T_j^C\geq t_2|\widetilde{\Y}_j,\widetilde{\Z})\right)\right|\rightarrow^p 0.
\end{aligned}
\end{equation}
Using Assumption \ref{as4}, for any $\epsilon > 0$, we have
\begin{align*}
&P(Q_{n,m}(t_1,t_2)-\widehat{Q}_{n,m}(t_1,t_2) \leq \epsilon)
\\ \geq & P\left(\sup_{j\in \mathcal{M}_0}\left(\int \mathbf{1}\{T_j^{M}(\widetilde{\mathbf{x}},\widetilde{\Y}_j)\geq t_1,T_j^{C}(\widetilde{\mathbf{x}},\widetilde{\Y}_j,\widetilde{\Z})\geq t_2\}\right.\right.\\
&\left.\left.\left(d\bP (\widetilde{\mathbf{x}}|\widetilde{\Z})-d \widehat{\bP}(\widetilde{\mathbf{x}}|\widetilde{\Z})\right)\right) \leq \epsilon\right)
\\\to & 1.
\end{align*}
By (\ref{eq-17}), for any given $(t_1,t_2)$, we have
$$P(\widetilde{V}(t_1,t_2)-\widehat{Q}_{n,m}(t_1,t_2) \leq \epsilon)\to 1.$$
The above statement can be strengthened to the uniform convergence, i.e.,
$$ P\left(\sup_{t_1\leq \hat{t}_{0,1},t_2\leq \hat{t}_{0,2}} \left( \widetilde{V}(t_1,t_2)-\widehat{Q}_{n,m}(t_1,t_2)\right) \leq \epsilon\right) 
 \to 1.$$
To show this, note that $\widetilde{V}(t,t')$ is a non-increasing function of $t$ and $t'$. Given $\epsilon > 0$, by the continuity of $\widetilde{V}$, there exists a partition $t_{1,0}:=0 < t_{1,1} < t_{1,2} < \dots <t_{1,\nu_1} < t_{1,\nu_1+1}:=1$ such that $\widetilde{V}(t_{1,j}, 0) - \widetilde{V}(t_{1, j+1}, 0) < \epsilon/4$ for all $j = 0 \dots \nu_1$. Similarly, given $\epsilon > 0$ there exists a partition $t_{2,0}:=0 < t_{2,1} < t_{2,2} < \dots <t_{2,\nu_2} < t_{2,\nu_2+1}:=1$ such that $\widetilde{V}(0, t_{2,k}) - \widetilde{V}(0, t_{2, k+1}) < \epsilon/4$ for all $k = 0 \dots \nu_2$. 
Let $\mathcal{G}_{\nu_1,\nu_2}:=\{(t_{1,j},t_{2,k}): 0\leq j\leq \nu_1+1,0\leq k\leq \nu_2+1\}$. We have 
$$ P\left(\sup_{(t_1,t_2)\in \mathcal{G}_{\nu_1,\nu_2}} \left( \widetilde{V}(t_1,t_2)-\widehat{Q}_{n,m}(t_1,t_2)\right) \leq \frac{\epsilon}{2}\right)
 \to 1.$$
Then for any $(t_1, t_2)$, we can find $j,k$ such that $t_1 \in [t_{1,j}, t_{1, j+1}]$ and $t_2 \in [t_{2,k}, t_{2, k+1}]$. For such a $(t_1, t_2)$
\begin{align*}
    \widehat{Q}_{n,m}(t_1, t_2) &\geq \widehat{Q}_{n,m}(t_{1,j+1}, t_{2,k+1})\quad \text{(As $\widehat{Q}_{n,m}$ is non-increasing)}\\
    &\geq \widetilde{V}(t_{1,j+1}, t_{2,k+1}) - \frac{\epsilon}{2}\\
    &\geq \widetilde{V}(t_1, t_2) - \frac{\epsilon}{2} - \frac{\epsilon}{2}\\
    &= \widetilde{V}(t_1, t_2) - \epsilon,
\end{align*}
where the last inequality follows from the observation 
\begin{align*}
    &\widetilde{V}(t_1, t_2) - \widetilde{V}(t_{1,j+1}, t_{2,k+1})\\
    &\leq \widetilde{V}(t_{1,j}, 0) - \widetilde{V}(t_{1, j+1}, 0) + \widetilde{V}(0, t_{2,k}) - \widetilde{V}(0, t_{2, k+1})\\
    &\leq\frac{\epsilon}{2}.
\end{align*}
The uniform convergence result thus follows. Next we show that $P(\hat{t}_1 \leq \hat{t}_{0,1}, \hat{t}_2 \leq \hat{t}_{0,2}) \to 1$. To this end, we define
\begin{align*}
    k_1= \sum_{j\in\mathcal{M}_1}\widehat{F}_{j,B}(\hat{t}_{0,1}, 0),\quad
    k_2= \sum_{j\in\mathcal{M}_1}\widehat{F}_{j,B}(0,\hat{t}_{0,2}).
\end{align*}
By Assumption \ref{as5}, (\ref{eqs24}) and (\ref{eqs25}),
\begin{align*}
 &P(\widehat{\text{FDP}}(\hat{t}_{01},0)<q, \widehat{\text{FDP}}(0,\hat{t}_{02})<q)\\
 &= P\left(\frac{\sum_{j\in\mathcal{M}_0}\widehat{F}_{j,B}(\hat{t}_{0,1}, 0) + k_1}{1\vee m S_{n,m}(\hat{t}_{0,1}, 0)} < q,\right.\\
 &\left.\frac{\sum_{j\in\mathcal{M}_0}\widehat{F}_{j,B}(0,\hat{t}_{0,2}) + k_2}{1\vee m S_{n,m}(0,\hat{t}_{0,2})} < q\right)\overset{p}{\to} 1. 
\end{align*}
Note that $\widehat{\text{FDP}}(t_1, t_2) \geq \sum_{j\in\mathcal{M}_0}\widehat{F}_{j,B}(t_1, t_2)/\{1\vee m S_{n,m}(t_1, t_2)\}$. Therefore,
\begin{align*}
    &\text{FDP}(\hat{t}_1, \hat{t}_2) - \widehat{\text{FDP}}(\hat{t}_1, \hat{t}_2)\\
    \leq& \frac{m_0 Q_{n,m}(\hat{t}_1, \hat{t}_2)}{1 \vee mS_{n,m}(\hat{t}_1, \hat{t}_2)} - \frac{\sum_{j\in\mathcal{M}_0}\widehat{F}_{j,B}(\hat{t}_1, \hat{t}_2)}{1\vee m S_{n,m}(\hat{t}_1, \hat{t}_2)}\\
    =& \frac{m_0 Q_{n,m}(\hat{t}_1, \hat{t}_2)}{1 \vee mS_{n,m}(\hat{t}_1, \hat{t}_2)} - \frac{m_0 \widehat{Q}_{n,m}(\hat{t}_1, \hat{t}_2)}{1 \vee mS_{n,m}(\hat{t}_1, \hat{t}_2)} \\
    &+ \frac{m_0 \widehat{Q}_{n,m}(\hat{t}_1, \hat{t}_2)}{1 \vee mS_{n,m}(\hat{t}_1, \hat{t}_2)} - \frac{\sum_{j\in\mathcal{M}_0}\widehat{F}_{j,B}(\hat{t}_1, \hat{t}_2)}{1\vee m S_{n,m}(\hat{t}_1, \hat{t}_2)}\\
    \leq& \pi_0 \epsilon/c_2 + o_p(1),
\end{align*}
which implies that $\text{FDP}(\hat{t}_1, \hat{t}_2) \leq q + \pi_0\epsilon/c_2 + o_p(1)$. As $\epsilon$ can be arbitrarily small, the conclusion follows. 
\end{proof}

\begin{remark}\label{rm-supp}
 {\rm
We note that 
\begin{align*}
&|\widehat{Q}_{n,m}(t_1,t_2)-Q_{n,m}(t_1,t_2)|
\\ \leq & \sup_{j\in \mathcal{M}_0}\left|\int \mathbf{1}\{T_j^{M}(\widetilde{\mathbf{x}},\widetilde{\Y}_j)\geq t_1,T_j^{C}(\widetilde{\mathbf{x}},\widetilde{\Y}_j,\widetilde{\Z})\geq t_2\}\left(d \widehat{\bP}(\widetilde{\mathbf{x}}|\widetilde{\Z})-d \bP(\widetilde{\mathbf{x}}|\widetilde{\Z})\right)\right|
\\ \leq & \text{d}_{\text{TV}}\left(\prod^{n}_{i=1}\widehat{\bP}_{\X|\Z}(\mathbf{x}_i|\Z_i),\prod^{n}_{i=1}\bP_{\X|\Z}(\mathbf{x}_i|\Z_i)\right)
\\ \leq & 1-\prod^{n}_{i=1}\left\{1-d_{\text{H}}^2(\widehat{\bP}_{\X|\Z}(\mathbf{x}_i|\Z_i),\bP_{\X|\Z}(\mathbf{x}_i|\Z_i))\right\},
\end{align*}
where $\text{d}_{\text{TV}}$ and $\text{d}_{\text{H}}$ denote the total variation and the Hellinger distances respectively. A sufficient condition for the above bound to go to zero is that $\max_i d_{\text{H}}^2(\widehat{\bP}_{\X|\Z}(\mathbf{x}_i|\Z_i),\bP_{\X|\Z}(\mathbf{x}_i|\Z_i))=o_p(n^{-1/2})$, which has been considered in \citesupp{berrett2019nonparametric}.
}
\end{remark}


\begin{proof}[Proof of Corollary \ref{cor-1}]
Recall that 
$\text{TP}_{\text{2d}} \geq    \frac{1-q_2}{1-q_1}\text{TP}_{\text{1d}}.$
By (\ref{eq-S}) in the proof of Theorem 1, $\bP(q_2\leq q+\epsilon)\rightarrow 1$. As $q_1\geq 0$, the conclusion follows.
\end{proof}


\section{Details on Asymptotic Power Analysis}\label{sec:s-power}
We perform an asymptotic power analysis by comparing the asymptotic power of 2dFDR+ with that of the associated 1d procedure. For $(t_1,t_2)\in \mathbb{R}^+\times \mathbb{R}^+$, define $\widetilde{K}(t_1, t_2)$ as
\begin{equation} \label{eq-S20}
   \widetilde{K}(t_1, t_2) = \frac{\widetilde{S}(t_1, t_2) - \pi_0 \widetilde{V}(t_1, t_2)}{(1-\pi_0)},
\end{equation}
which can be considered as the limiting power process. Assume that
\begin{align*}
\sup_{t_1\leq t_{0,1},t_2\leq t_{0,2}}\left|\frac{1}{m_1}\sum_{j\in\mathcal{M}_1}\bar{F}_{j,B}(t_1,t_2)-\widetilde{U}(t_1,t_2)\right|\rightarrow^p 0
\end{align*}
for some non-negative function $\widetilde{U}$. Let 
\begin{align*}
\widetilde{\text{FDP}^{\infty}}(t_1,t_2)=\frac{\pi_0 \widetilde{V}(t_1, t_2)+(1-\pi_0)\widetilde{U}(t_1,t_2)}{\widetilde{S}(t_1, t_2)},
\end{align*}
which is the limiting process for $\widetilde{\text{FDP}}(t_1,t_2)$ in view of the derivations in Section \ref{sec:tech}. To understand the power behavior of 2dFDR+ and the associated 1d procedure, we consider the following (infeasible) procedures based on the above limiting processes:
\begin{align*}
\text{Limiting 2dFDR+:}\quad &(t_{1,\text{2d}}^*,t_{2,\text{2d}}^*) = \argmax_{(t_1,t_2)\in \mathbb{R}^+\times\mathbb{R}^+}\widetilde{S}(t_1,t_2)\\
&\text{subject to}\quad \widetilde{\text{FDP}^{\infty}}(t_1,t_2) \leq q,\\
\text{Limiting 1dFDR:}\quad &t_{\text{1d}}^*= \argmax_{t\in \mathbb{R}^+}\widetilde{S}(0,t)\\
&\text{subject to}\quad \widetilde{\text{FDP}^{\infty}}(0,t) \leq q.
\end{align*}
As $(0,t_{\text{1d}}^*)$ is a feasible point of the optimization problem in limiting 2dFDR+, we must have
\begin{align}\label{ineq-S}
\widetilde{S}(t_{1,\text{2d}}^*,t_{2,\text{2d}}^*)\geq \widetilde{S}(0,t_{\text{1d}}^*).
\end{align}
Assume that $\widetilde{\text{FDP}^{\infty}}(t_1,t_2)$ is a continuous function of $(t_1,t_2)$. Then we have
$$\widetilde{\text{FDP}^{\infty}}(t_{1,\text{2d}}^*,t_{2,\text{2d}}^*)=\widetilde{\text{FDP}^{\infty}}(0,t_{\text{1d}}^*)=q,$$
as otherwise one can lower the values of $(t_1,t_2)$ to increase the value of the objective function $\widetilde{S}$.
Some algebra yields that
\begin{align*}
&\frac{(1-\pi_0)\{\widetilde{K}(t_{1,\text{2d}}^*,t_{2,\text{2d}}^*) -\widetilde{U}(t_{1,\text{2d}}^*,t_{2,\text{2d}}^*) \}}{\widetilde{S}(t_{1,\text{2d}}^*,t_{2,\text{2d}}^*) }\\
&=\frac{(1-\pi_0)\{\widetilde{K}(0,t_{\text{1d}}^*)-\widetilde{U}(0,t_{\text{1d}}^*)\}}{\widetilde{S}(0,t_{\text{1d}}^*)}=1-q.    
\end{align*}
By (\ref{ineq-S}), we have
%\begin{align*}
%\widetilde{K}(t_{1,\text{2d}}^*,t_{2,\text{2d}}^*) -\widetilde{U}(t_{1,\text{2d}}^*,t_{2,\text{2d}}^*)\geq \widetilde{K}(0,t_{\text{1d}}^*)-\widetilde{U}(0,t_{\text{1d}}^*).
%\end{align*}
%Moreover, we have
\begin{align*}
&\widetilde{K}(t_{1,\text{2d}}^*,t_{2,\text{2d}}^*)\\
&\geq  \frac{1-q+(1-\pi_0)\widetilde{U}(t_{1,\text{2d}}^*,t_{2,\text{2d}}^*)/\widetilde{S}(t_{1,\text{2d}}^*,t_{2,\text{2d}}^*)}{1-q+(1-\pi_0)\widetilde{U}(0,t_{\text{1d}}^*)/\widetilde{S}(0,t_{\text{1d}}^*)}\widetilde{K}(0,t_{\text{1d}}^*)\\
&\geq (1-q)\widetilde{K}(0,t_{\text{1d}}^*).  
\end{align*}
Comparing to the result in Corollary \ref{cor-1}, we derive two terms $(1-\pi_0)\widetilde{U}(t_{1,\text{2d}}^*,t_{2,\text{2d}}^*)/\widetilde{S}(t_{1,\text{2d}}^*,t_{2,\text{2d}}^*)$ and $(1-\pi_0)\widetilde{U}(0,t_{\text{1d}}^*)/\widetilde{S}(0,t_{\text{1d}}^*)$ that determine the power improvement. In the worst-case scenario, $\widetilde{K}(t_{1,\text{2d}}^*,t_{2,\text{2d}}^*)\geq (1-q)\widetilde{K}(0,t_{\text{1d}}^*)$, which again suggests that the power loss is at most $q$.


\section{DGPs in the simulation studies}\label{sec:sim-model}
We provide the specific data generating processes (DGPs) considered in Sections 4.3 and S9:
\begin{enumerate}
    \item $Y_j = \alpha_j X + \beta_j Z + \epsilon_j$ and $X \sim N(\rho Z, 1)$, where $Z \sim N(0,1)$;
    
   \item $Y_j = \alpha_j X^3 + \beta_j e^Z + \epsilon_j$ and $X\sim N(\rho Z^2 , 1)$, where $Z \sim N(0,1)$;
   
    %\item $Y_j = \alpha_j \log(|X^3|) + \beta_j \log(Z^2 + |Z^5|) + \epsilon_j$ and $X \sim N(\rho Z^2 , 1)$, where $Z \sim N(0,1)$;
    
    \item $Y_j = \alpha_j X^3 + \beta_j Z^3 + \epsilon_j$ and $X \sim N(\rho(Z + Z^2) , 1)$, where $Z \sim N(0,1)$;
    
    \item $Y_j = \alpha_j (X + |X^3|) + \beta_j e^Z + \epsilon$ and $X\sim N(\rho(Z + Z^2) , 1)$, where $Z\sim N(0,1)$;
    
  %  \item $Y_j = X^{2\alpha_j} Z^{2\beta_j} + \epsilon_j$ and $X \sim N(\rho(Z + Z^2) , 1)$, where $Z \sim N(0,1)$;
    
      \item $Y_j = \alpha_j e^X + \beta_j Z + \epsilon_j$ and $X \sim \text{Bernoulli}((1 + e^{-\rho Z})^{-1})$,  where $Z \sim N(0,1)$;
      
    \item $Y_j = \alpha_j e^X + \beta_j e^Z + \epsilon_j$ and $X \sim \text{Bernoulli}((1 + e^{-\rho Z})^{-1})$, where $Z \sim N(0,1)$;
    
    \item $Y_j = \alpha_j e^X + \beta_j Z^2 + \epsilon_j$ and $X \sim \text{Bernoulli}((1 + e^{-\rho Z})^{-1})$, where $Z \sim N(0,1)$;
    
    \item $Y_j = \alpha_j X + \beta_j Z + \epsilon_j$ and $X \sim \text{Bernoulli}((1 + e^{-\rho Z})^{-1})$, where $Z \sim \text{Bernoulli}(0.7)$;

    \item $Y_j \sim \text{Bernoulli}((1 + e^{-f_j(X,Z)})^{-1})$, where $f_j(X,Z) = \alpha_j X + \beta_j Z ,$ $X\sim N(\rho Z, 1)$ and $Z \sim N(0,1)$;
    
    \item $Y_j \sim \text{Poisson}(\lambda_j)$, where
    $\log \lambda_j = \alpha_j X + \beta_j Z$ with $X \sim N(\rho Z, 1)$ and $Z \sim N(0,1)$;
    
    \item $Y_j \sim \text{Negative Binomial}(\text{size} = 3, \mu_j = e^{f_j(X,Z)})$, where $f_j(X,Z) = \alpha_j X + \beta_j Z ,$ $X\sim N(\rho Z, 1)$ and $Z \sim N(0,1)$.
    
   % \item $\mathbf{Y}_j = \mathbf{X}\mathbf{A}_j + \mathbf{Z}\mathbf{B}_j + \mathbf{E} $ and $\mathbf{X} = \mathbf{Z}\mathbf{R} + \mathbf{D}$. Here $\mathbf{X}$ is an $n\times p$ matrix of $p$ variate predictors, $\mathbf{Z}$ is a $n \times d$ matrix of $d$-variate confounders and $\mathbf{Y}_j$ is an $n\times l$ matrix denoting the response for the $j$th feature. Moreover, $\mathbf{A}_j$ and $\mathbf{B}_j$ are the coefficient matrices, and $\mathbf{D}$ and $\mathbf{E}$ denote the error matrices.
\end{enumerate}

\section{Additional simulation results}\label{sec:additional}
\begin{enumerate}
   

    \item \textit{Linear/nonlinear models with discrete $X$ and continuous $Z$.}In particular, we generate
$$X\sim \text{Bernoulli}\left(\frac{e^{ \rho Z}}{1 + e^{\rho Z}}\right),$$
where $Z \sim N(0,1)$. Models 5-7 explore this setup. In this case, we generate $X_{i,b}$ through a fitted logistic regression model using $Z$ as the predictor. 
%Our theory allows for a binary X. Z is simulated from a normal distribution and the performance of the method is checked for different functions of Z. This is illustrated in the following example: 
%$\textbf{Y}_j = \alpha_j e^\textbf{X} + \beta_j \textbf{Z} + \boldsymbol{\epsilon},$ and $X_k \sim Ber(\frac{e^{ \rho Z_k}}{1 + e^{\rho Z_k}})$ where $Z_k \sim N(0,1)$. 
We report the FDR and power for MS-1dFDR, RV-1dFDR, 2dFDR, MS-2dFDR+ and RV-2dFDR+ as described in Section 5.2 in Figures \ref{fig:9}-\ref{fig:11}. HSIC-2dFDR+ and HSIC-1dFDR are not used in this data generating setup because for binary variables, HSIC is not efficient and the bandwidth parameter is not well-defined.
the empirical FDR is well controlled for 2dFDR+ even when the confounding effect is strong. 2dFDR suffers from moderate FDR inflation (e.g Figure \ref{fig:10a}) in some instances, e.g., in the case of strong confounding. Not surprisingly, the 2d procedure is significantly more powerful than the corresponding 1d version. Moreover, the RV-based methods generally make more true rejections compared to the HSIC-based methods.
\item \textit{Linear models with discrete $X$ and $Z$.} 
We consider the linear model 
$$Y_j = \alpha_j X + \beta_j Z + \epsilon_j,$$
where 
$$X\sim \text{Bernoulli}\left(\frac{e^{ \rho Z}}{1 + e^{\rho Z}}\right)~~\text{ and }~~Z \sim \text{Bernoulli}(0.7).$$ 
The results for MS-1dFDR, RV-1dFDR, MS-2dFDR+ and RV-2dFDR+ are reported in Figure \ref{fig:12}. As seen from Figure \ref{fig:12}, all the approaches have empirical FDR under control. When the degree of confounding is high, 2dFDR+ delivers higher power than 1dFDR does.

\item \textit{Count response.} We consider the Poisson model
\begin{align*}
    Y_j \sim \text{Poisson}( \lambda_j), \quad
    \log \lambda_j = \alpha_j X + \beta_j Z,
\end{align*}
with $X \sim N(\rho Z, 1)$ and $Z \sim N(0,1).$ We implement the MS-1dFDR, RV-1dFDR, MS-2dFDR+ and RV-2dFDR+, and report the results in Figure \ref{fig:pois}. Additionally, we consider the negative binomial regression model
\begin{align*}
    Y_j \sim \text{Negative Binomial}(\text{size} = 3, \mu_j = e^{f_j(X,Z)}) 
\end{align*}
where $f_j(X,Z) = \alpha_j X + \beta_j Z$ for $X\sim N(\rho Z, 1)$ and $Z \sim N(0,1)$. We implement the MS-1dFDR, RV-1dFDR, MS-2dFDR+ and RV-2dFDR+, and report the results in Figure \ref{fig:nby}.
For binary and count responses the original 2dFDR is not applicable, and hence only 1dFDR and 2dFDR+ have been compared in the simulations.
As seen from Figures \ref{fig:pois} and \ref{fig:nby}, all the methods provide reliable FDR control. 2dFDR+ produces significant power improvement over the 1dFDR methods. 
    \item FWER control: We investigate the finite sample performance of 2dFWER+ and its corresponding 1d version. In Figures \ref{fig:18}-\ref{fig:19}, we report the empirical FWER and power of 2dFWER+ and 1dFWER for both the linear and nonlinear models. In either case, the empirical FWER is well controlled for both methods. The 2d procedure again produces higher power than the 1d version, especially for stronger confounders. 
    
    
    \item Global null: We examine the performance of 2dFDR, RV-2dFDR+, HSIC-2dFDR+, RV-1dFDR and HSIC-1dFDR under the global null. Specifically, we consider the model $Y_j = \beta_j Z$, where $X \sim N(\rho Z , 1)$ and $Z \sim N(0,1)$. None of the methods produced any rejections for all degrees of confounding.
    
    
    \item Dependent errors: To evaluate the impact of dependence on the methods' performance, we consider the model: $Y_j = \alpha_j e^X + \beta_j e^Z + \epsilon_j$ where $\epsilon_j = 0.7\epsilon_{j-1} + e_j$ and $X\sim N(\rho(Z + Z^2), 1)$ with $Z\sim N(0,1) $ and $\{e_j\}_{j = 1} ^m$ being a white noise process. The results are summarized in Figure \ref{fig:15}. Overall, 2dFDR+ is robust to the AR(1) type dependence with reliable FDR control and reasonable power.
    
    \item Separating the effects of densities of the signal of interest and the confounder signal: In all preceding simulations, the density of the signal of interest and the confounding signal had been kept at the same level---weak, moderate or strong. In this simulation setup, we attempt to tease apart the effects of the two types of signals.
    \begin{enumerate}
        \item  First, we fix the density of the signal of interest at the $10\%$ level and vary the density of the confounding signal through weak, moderate, and strong. The associated plots are given in Figure \ref{fig:20} and Figure \ref{fig:16}, corresponding to linear and non-linear DGPs respectively. %insert figure number here.
        \item Next, we fix the density of the confounding signal to $10\%$ and vary the density of the signal of interest through weak, moderate, and strong. The associated plots are in Figure \ref{fig:21} and Figure \ref{fig:17}, corresponding to linear and non-linear DGPs respectively. %insert figure number here
    \end{enumerate}
    In both the linear and the non-linear DGPs, we find that varying the density of the signal of interest while keeping the density of the confounding variable constant is displaying a starker difference (increase) in the power as the densities are increased.
\end{enumerate}
To sum up, the proposed 2dFDR+ provides reliable FDR control for all the simulation settings even when the degree of confounding is strong because 2dFDR+ explicitly models the relationship between $X$ and $Z$. The 2d procedure delivers more rejections compared to the 1d counterpart, and the larger number of rejections typically translates into a higher detection power for the 2d methods. We also see that RV-2dFDR+ provides the best power in many simulation settings. As the (conditional) RV coefficients are calculated based on spline-transformed covariates and confounding factors, RV-2dFDR+ can capture the nonlinearity between $Y$ and $(X, Z)$ and $X$ and $Z$ in many cases. 


\section{Microbiome data: Binary Outcomes}\label{micro:binary}
We consider the microbiome data analyzed in Section 6 of the main paper. The abundance data of the 174 OTUs were converted into presence/absence data after rarefaction to the minimal sequencing depth (since presence/absence depends on the sequencing depth strongly, rarefaction removes the confounding effect due to sequence depth). Because $X$, $Y$, and $Z$ are all categorical (specifically, binary) in this case, for the conditional statistic, i.e., $T^C$, the Mantel Haenszel statistic was used. For the marginal statistic, i.e., $T^M$, the Pearson's chi-square statistic was used. Note that the original 2dFDR in \citesupp{yi20212dfdr} is not applicable in this case as the outcomes are binary. As shown in Figure \ref{fig:smokingbin}, for all levels of FDR, the BH procedure makes no rejections, and overall, the 2dFDR+ procedure makes a higher number of rejections compared to the corresponding 1dFDR procedure. 
    
   \begin{figure}[H]
        \centering
        \includegraphics[scale = 0.5]{Real Data/smoking_bin.png}
        \caption{Number of Rejections versus FDR for different methods for smoking microbiome data, where the continuous abundance data were transformed into presence/absence (binary) data.}
        \label{fig:smokingbin}
    \end{figure}


%\bibliographystyle{biom}
%\bibliography{reference.bib}


\newpage

\begin{figure}[H]
\centering
\begin{subfigure}{0.5\textwidth}
  \centering
  \includegraphics[width=\textwidth]{Images/case4_fdr.png}
  \caption{FDR}
  \label{fig:6a}
\end{subfigure}
\begin{subfigure}{0.5\textwidth}
  \centering
  \includegraphics[width=\textwidth]{Images/case4_pow.png}
  \caption{Power}
  \label{fig:6b}
\end{subfigure}
\caption{Empirical FDR and power for HSIC-1dFDR, RV-1dFDR, 2dFDR, HSIC-2dFDR+, RV-2dFDR+ under the model $Y_j = \alpha_j X^3 + \beta_j Z^3 + \epsilon_j$ and $X \sim N(\rho(Z + Z^2) , 1)$, where $Z \sim N(0,1)$. Error bars represent the 95\% CIs and the horizontal line in (a) indicates the target FDR level of 0.05.}
\label{fig:6}
\end{figure}

\newpage

\begin{figure}[H]
\centering
\begin{subfigure}{0.5\textwidth}
  \centering
  \includegraphics[width=\textwidth]{Images/case5_fdr.png}
  \caption{FDR}
  \label{fig:7a}
\end{subfigure}
\begin{subfigure}{0.5\textwidth}
  \centering
  \includegraphics[width=\textwidth]{Images/case5_pow.png}
  \caption{Power}
  \label{fig:7b}
\end{subfigure}
\caption{Empirical FDR and power for HSIC-1dFDR, RV-1dFDR, 2dFDR, HSIC-2dFDR+, RV-2dFDR+ under the model $Y_j = \alpha_j (X + |X^3|) + \beta_j e^Z + \epsilon$ and $X\sim N(\rho(Z + Z^2) , 1)$, where $Z\sim N(0,1)$. Error bars represent the 95\% CIs and the horizontal line in (a) indicates the target FDR level of 0.05.}
\label{fig:7}
\end{figure}


\newpage

\begin{figure}[H]
\centering
\begin{subfigure}{0.5\textwidth}
  \centering
  \includegraphics[width=\textwidth]{Images_categorical/case1_fdr.png}
  \caption{FDR}
  \label{fig:9a}
\end{subfigure}
\begin{subfigure}{0.5\textwidth}
  \centering
  \includegraphics[width=\textwidth]{Images_categorical/case1_pow.png}
  \caption{Power}
  \label{fig:9b}
\end{subfigure}
\caption{Empirical FDR and power for MS-1dFDR, RV-1dFDR, 2dFDR, MS-2dFDR+, RV-2dFDR+ under the model $Y_j = \alpha_j e^X + \beta_j Z + \epsilon_j$ and $X \sim \text{Bernoulli}((1 + e^{-\rho Z})^{-1})$,  where $Z \sim N(0,1)$. Error bars represent the 95\% CIs and the horizontal line in (a) indicates the target FDR level of 0.05. }
\label{fig:9}
\end{figure}


\newpage

\begin{figure}[H]
\centering
\begin{subfigure}{0.5\textwidth}
  \centering
  \includegraphics[width=\textwidth]{Images_categorical/case2_fdr.png}
  \caption{FDR}
  \label{fig:10a}
\end{subfigure}
\begin{subfigure}{0.5\textwidth}
  \centering
  \includegraphics[width=\textwidth]{Images_categorical/case2_pow.png}
  \caption{Power}
  \label{fig:10b}
\end{subfigure}
\caption{Empirical FDR and power for MS-1dFDR, RV-1dFDR, 2dFDR, MS-2dFDR+, RV-2dFDR+ under the model $Y_j = \alpha_j e^X + \beta_j e^Z + \epsilon_j$ and $X \sim \text{Bernoulli}((1 + e^{-\rho Z})^{-1})$, where $Z \sim N(0,1)$. Error bars represent the 95\% CIs and the horizontal line in (a) indicates the target FDR level of 0.05.}
\label{fig:10}
\end{figure}

\newpage

\begin{figure}[H]
\centering
\begin{subfigure}{0.5\textwidth}
  \centering
  \includegraphics[width=\textwidth]{Images_categorical/case3_fdr.png}
  \caption{FDR}
  \label{fig:11a}
\end{subfigure}
\begin{subfigure}{0.5\textwidth}
  \centering
  \includegraphics[width=\textwidth]{Images_categorical/case3_pow.png}
  \caption{Power}
  \label{fig:11b}
\end{subfigure}
\caption{Empirical FDR and power for MS-1dFDR, RV-1dFDR, 2dFDR, MS-2dFDR+, RV-2dFDR+ under the model $Y_j = \alpha_j e^X + \beta_j Z^2 + \epsilon_j$ and $X \sim \text{Bernoulli}((1 + e^{-\rho Z})^{-1})$,  where $Z \sim N(0,1)$. Error bars represent the 95\% CIs and the horizontal line in (a) indicates the target FDR level of 0.05. }
\label{fig:11}
\end{figure}

\newpage

\begin{figure}[H]
\centering
\begin{subfigure}{0.5\textwidth}
  \centering
  \includegraphics[width=\textwidth]{Images_categorical/catxcatz_fdr.png}
  \caption{FDR}
  \label{fig:12a}
\end{subfigure}
\begin{subfigure}{0.5\textwidth}
  \centering
  \includegraphics[width=\textwidth]{Images_categorical/catxcatz_pow.png}
  \caption{Power}
  \label{fig:12b}
\end{subfigure}
\caption{Empirical FDR and power for MS-1dFDR, RV-1dFDR, MS-2dFDR+, RV-2dFDR+ under the model $Y_j = \alpha_j X + \beta_j Z + \epsilon_j$ and $X \sim \text{Bernoulli}((1 + e^{-\rho Z})^{-1})$,  where $Z \sim \text{Bernoulli}(0.7)$. Error bars represent the 95\% CIs and the horizontal line in (a) indicates the target FDR level of 0.05.}
\label{fig:12}
\end{figure}


\begin{figure}[H]
\centering
\begin{subfigure}{0.5\textwidth}
  \centering
  \includegraphics[width=\textwidth]{Images_categorical/caty_poisson_fdr.png}
  \caption{FDR}
  \label{fig:pois_fdr}
\end{subfigure}
\begin{subfigure}{0.5\textwidth}
  \centering
  \includegraphics[width=\textwidth]{Images_categorical/caty_poisson_pow.png}
  \caption{Power}
  \label{fig:pois_pow}
\end{subfigure}
\caption{Empirical FDR and power for MS-1dFDR, RV-1dFDR, MS-2dFDR+, RV-2dFDR+ under the model $Y_j \sim \text{Poisson}(\lambda_j)$, where $
    \log \lambda_j = \alpha_j X + \beta_j Z$ with $X \sim N(\rho Z, 1)$ and $Z \sim N(0,1).$ Error bars represent the 95\% CIs and the horizontal line in (a) indicates the target FDR level of 0.05. %{\color{red} [Why the model-based approach behaves so badly? The data are generated exactly based on the model. I expect a very similar performance.]}
    }
\label{fig:pois}
\end{figure}


\begin{figure}[H]
\centering
\begin{subfigure}{0.5\textwidth}
  \centering
  \includegraphics[width=\textwidth]{Images_categorical/nby_fdr.png}
  \caption{FDR}
  \label{fig:nbya}
\end{subfigure}
\begin{subfigure}{0.5\textwidth}
  \centering
  \includegraphics[width=\textwidth]{Images_categorical/nbY_pow.png}
  \caption{Power}
  \label{fig:nbyb}
\end{subfigure}
\caption{Empirical FDR and power for MS-1dFDR, RV-1dFDR, MS-2dFDR+, RV-2dFDR+ under the model $Y_j \sim \text{Negative Binomial}(\text{size} = 3, \mu_j = e^{f_j(X,Z)})$, where $f_j(X,Z) = \alpha_j X + \beta_j Z ,$ $X\sim N(\rho Z, 1)$ and $Z \sim N(0,1)$. Error bars represent the 95\% CIs and the horizontal line in (a) indicates the target FDR level of 0.05.}
\label{fig:nby}
\end{figure}


\newpage
\begin{figure}[H]
\centering
\begin{subfigure}{0.5\textwidth}
  \centering
  \includegraphics[width=\textwidth]{Images/corr_err_fdr.png}
  \caption{FDR}
  \label{fig:15a}
\end{subfigure}
\begin{subfigure}{0.5\textwidth}
  \centering
  \includegraphics[width=\textwidth]{Images/corr_err_pow.png}
  \caption{Power}
  \label{fig:15b}
\end{subfigure}
\caption{Empirical FDR and power for HSIC-1dFDR, RV-1dFDR, 2dFDR, HSIC-2dFDR+, RV-2dFDR+ under the model $Y_j = \alpha_j e^X + \beta_j e^Z + \epsilon_j$, where $\epsilon_j$ follows an AR(1) model with the AR(1) coefficient being 0.7, $X\sim N(\rho(Z + Z^2) , 1)$ and $Z \sim N( 0 , 1)$ Error bars represent the 95\% CIs and the horizontal line in (a) indicates the target FDR level of 0.05.}
\label{fig:15}
\end{figure}


\newpage
\begin{figure}[H]
\centering
\begin{subfigure}{0.5\textwidth}
  \centering
  \includegraphics[width=\textwidth]{Images/fixedalpha_linear_fdr.png}
  \caption{FDR}
  \label{fig:20a}
\end{subfigure}
\begin{subfigure}{0.5\textwidth}
  \centering
  \includegraphics[width=\textwidth]{Images/fixedalpha_linear_pow.png}
  \caption{Power}
  \label{fig:20b}
\end{subfigure}
\caption{Empirical FDR and power for HSIC-1dFDR, RV-1dFDR, 2dFDR, HSIC-2dFDR+, RV-2dFDR+ under the model $Y_j = \alpha_j X + \beta_j Z + \epsilon_j$ where $X\sim N(\rho Z , 1)$ and $Z \sim N( 0 , 1).$ The signal density of $\alpha_j$ has been fixed at 10 \% while the signal density of $\beta_j$ has been varied through 1\%, 5\% and 10\%. Error bars represent the 95\% CIs and the horizontal line in (a) indicates the target FDR level of 0.05.}
\label{fig:20}
\end{figure}

\newpage
\begin{figure}[H]
\centering
\begin{subfigure}{0.5\textwidth}
  \centering
  \includegraphics[width=\textwidth]{Images/fixedbeta_linear_fdr.png}
  \caption{FDR}
  \label{fig:21a}
\end{subfigure}
\begin{subfigure}{0.5\textwidth}
  \centering
  \includegraphics[width=\textwidth]{Images/fixedbeta_linear_pow.png}
  \caption{Power}
  \label{fig:21b}
\end{subfigure}
\caption{Empirical FDR and power for HSIC-1dFDR, RV-1dFDR, 2dFDR, HSIC-2dFDR+, RV-2dFDR+ under the model $Y_j = \alpha_j X + \beta_j Z + \epsilon_j$ where $X\sim N(\rho Z , 1)$ and $Z \sim N( 0 , 1).$ The signal density of $\beta_j$ has been fixed at 10 \% while the signal density of $\alpha_j$ has been varied through 1\%, 5\% and 10\%. Error bars represent the 95\% CIs and the horizontal line in (a) indicates the target FDR level of 0.05.}
\label{fig:21}
\end{figure}

\newpage
\begin{figure}[H]
\centering
\begin{subfigure}{0.5\textwidth}
  \centering
  \includegraphics[width=\textwidth]{Images/fdr_fixalpha.png}
  \caption{FDR}
  \label{fig:16a}
\end{subfigure}
\begin{subfigure}{0.5\textwidth}
  \centering
  \includegraphics[width=\textwidth]{Images/pow_fixalpha.png}
  \caption{Power}
  \label{fig:16b}
\end{subfigure}
\caption{Empirical FDR and power for HSIC-1dFDR, RV-1dFDR, 2dFDR, HSIC-2dFDR+, RV-2dFDR+ under the model $Y_j = \alpha_j e^X + \beta_j Z^2 + \epsilon_j$ where $X\sim N(\rho Z^2 , 1)$ and $Z \sim N( 0 , 1).$ The signal density of $\alpha_j$ has been fixed at 10 \% while the signal density of $\beta_j$ has been varied through 1\%, 5\% and 10\%. Error bars represent the 95\% CIs and the horizontal line in (a) indicates the target FDR level of 0.05.}
\label{fig:16}
\end{figure}

\newpage
\begin{figure}[H]
\centering
\begin{subfigure}{0.5\textwidth}
  \centering
  \includegraphics[width=\textwidth]{Images/fdr_fixbeta.png}
  \caption{FDR}
  \label{fig:17a}
\end{subfigure}
\begin{subfigure}{0.5\textwidth}
  \centering
  \includegraphics[width=\textwidth]{Images/pow_fixbeta.png}
  \caption{Power}
  \label{fig:17b}
\end{subfigure}
\caption{Empirical FDR and power for HSIC-1dFDR, RV-1dFDR, 2dFDR, HSIC-2dFDR+, RV-2dFDR+ under the model $Y_j = \alpha_j e^X + \beta_j Z^2 + \epsilon_j$ where $X\sim N(\rho Z^2 , 1)$ and $Z \sim N( 0 , 1).$ The signal density of $\beta_j$ has been fixed at 10 \% while the signal density of $\alpha_j$ has been varied through 1\%, 5\% and 10\%. Error bars represent the 95\% CIs and the horizontal line in (a) indicates the target FDR level of 0.05.}
\label{fig:17}
\end{figure}


\newpage
\begin{figure}[H]
\centering
\begin{subfigure}{0.5\textwidth}
  \centering
  \includegraphics[width=\textwidth]{Images/fwer_linear_fdr.png}
  \caption{FWER}
  \label{fig:18a}
\end{subfigure}
\begin{subfigure}{0.5\textwidth}
  \centering
  \includegraphics[width=\textwidth]{Images/fwer_linear_pow.png}
  \caption{Power}
  \label{fig:18b}
\end{subfigure}
\caption{Empirical FWER and power for HSIC-1dFWER, RV-1dFWER, HSIC-2dFWER+, RV-2dFWER+ under the model $Y_j = \alpha_j X + \beta_j Z + \epsilon_j$, where $X\sim N(\rho Z , 1)$ and $Z \sim N( 0 , 1).$ Error bars represent the 95\% CIs and the horizontal line in (a) indicates the target FWER level of 0.05.}
\label{fig:18}
\end{figure}


\newpage
\begin{figure}[H]
\centering
\begin{subfigure}{0.5\textwidth}
  \centering
  \includegraphics[width=\textwidth]{Images/fwer_nonlinear_fdr.png}
  \caption{FWER}
  \label{fig:19a}
\end{subfigure}
\begin{subfigure}{0.5\textwidth}
  \centering
  \includegraphics[width=\textwidth]{Images/fwer_nonlinear_pow.png}
  \caption{Power}
  \label{fig:19b}
\end{subfigure}
\caption{Empirical FWER and power for HSIC-1dFWER, RV-1dFWER, HSIC-2dFWER+, RV-2dFWER+ under the model $Y_j = \alpha_j e^X + \beta_j Z^2 + \epsilon_j$, where $X\sim N(\rho Z^2 , 1)$ and $Z \sim N( 0 , 1).$ Error bars represent the 95\% CIs and the horizontal line in (a) indicates the target FWER level of 0.05.}
\label{fig:19}
\end{figure}


  \begin{figure}
        \centering
        \includegraphics[width = 0.5\textwidth]{Real Data/venn_smokin1.png}
        \caption{Venn diagram of features identified by different methods for smoking microbiome data}
        \label{fig:smoking2}
    \end{figure}
  
  
     \begin{figure}
        \centering
        \includegraphics[width = 0.5\textwidth]{Real Data/metabolomics_venn.png}
        \caption{Venn diagram of features identified by different methods for  metabolomics data}
        \label{fig:metabolome2}
    \end{figure}

\bibliographystylesupp{plain} % Style BST file
\bibliographysupp{reference.bib}  


\end{document}
