# Supplementary material for: A general framework for powerful confounder adjustment in omics association studies
Source: Bioinformatics. 2023 Sep 9;39(9):btad563. doi: 10.1093/bioinformatics/btad563 (PMC10539716; doi:10.1093/bioinformatics/btad563)
Supplement: btad563_Supplementary_Data [file btad563_supplementary_data.zip › reference.bib]

@article{berrett2019nonparametric,
  title={Nonparametric independence testing via mutual information},
  author = {Berrett, TB and Samworth, RJ},
  journal={Biometrika},
  volume={106},
  number={3},
  pages={547--566},
  year={2019},
  publisher={Oxford University Press}
}

@article{zhou2022linda,
  title={LinDA: linear models for differential abundance analysis of microbiome compositional data},
  author={Zhou, Huijuan and He, Kejun and Chen, Jun and Zhang, Xianyang},
  journal={Genome biology},
  volume={23},
  number={1},
  pages={1--23},
  year={2022},
  publisher={BioMed Central}
}

@article{walther2016potential,
  title={Potential contribution of the uterine microbiome in the development of endometrial cancer},
  author={Walther-Ant{\'o}nio, Marina RS and Chen, Jun and Multinu, Francesco and Hokenstad, Alexis and Distad, Tammy J and Cheek, E Heidi and Keeney, Gary L and Creedon, Douglas J and Nelson, Heidi and Mariani, Andrea and others},
  journal={Genome medicine},
  volume={8},
  number={1},
  pages={1--15},
  year={2016},
  publisher={BioMed Central}
}

@article{sriperumbudur2011universality,
  title={Universality, Characteristic Kernels and RKHS Embedding of Measures.},
  author={Sriperumbudur, Bharath K and Fukumizu, Kenji and Lanckriet, Gert RG},
  journal={Journal of Machine Learning Research},
  volume={12},
  number={7},
  year={2011}
}

@inproceedings{gretton2005measuring,
  title={Measuring statistical dependence with Hilbert-Schmidt norms},
  author={Gretton, Arthur and Bousquet, Olivier and Smola, Alex and Sch{\"o}lkopf, Bernhard},
  booktitle={International conference on algorithmic learning theory},
  pages={63--77},
  year={2005},
  organization={Springer}
}

@article{zhou2022deep,
  title={A deep generative approach to conditional sampling},
  author={Zhou, Xingyu and Jiao, Yuling and Liu, Jin and Huang, Jian},
  journal={Journal of the American Statistical Association},
  pages={1--12},
  year={2022},
  publisher={Taylor \& Francis}
}

@article{storey2002direct,
  title={A direct approach to false discovery rates},
  author={Storey, John D},
  journal={Journal of the Royal Statistical Society: Series B (Statistical Methodology)},
  volume={64},
  number={3},
  pages={479--498},
  year={2002},
  publisher={Wiley Online Library}
}

@article{gretton2012kernel,
  title={A kernel two-sample test},
  author={Gretton, Arthur and Borgwardt, Karsten M and Rasch, Malte J and Sch{\"o}lkopf, Bernhard and Smola, Alexander},
  journal={The Journal of Machine Learning Research},
  volume={13},
  number={1},
  pages={723--773},
  year={2012},
  publisher={JMLR. org}
}

@book{villani2009optimal,
  title={Optimal transport: old and new},
  author={Villani, C{\'e}dric},
  volume={338},
  year={2009},
  publisher={Springer}
}

@article{naaman2021tight,
  title={On the tight constant in the multivariate Dvoretzky--Kiefer--Wolfowitz inequality},
  author={Naaman, Michael},
  journal={Statistics \& Probability Letters},
  volume={173},
  pages={109088},
  year={2021},
  publisher={Elsevier}
}


@inproceedings{gretton2007kernel,
  title={A kernel statistical test of independence.},
  author={Gretton, Arthur and Fukumizu, Kenji and Teo, Choon Hui and Song, Le and Sch{\"o}lkopf, Bernhard and Smola, Alexander J and others},
  booktitle={Nips},
  volume={20},
  pages={585--592},
  year={2007},
  organization={Citeseer}
}

@article{bergsma2014consistent,
  title={A consistent test of independence based on a sign covariance related to Kendall’s tau},
  author={Bergsma, Wicher and Dassios, Angelos},
  journal={Bernoulli},
  volume={20},
  number={2},
  pages={1006--1028},
  year={2014},
  publisher={Bernoulli Society for Mathematical Statistics and Probability}
}

@article{szekely2007measuring,
  title={Measuring and testing dependence by correlation of distances},
  author={Sz{\'e}kely, G{\'a}bor J and Rizzo, Maria L and Bakirov, Nail K},
  journal={The annals of statistics},
  volume={35},
  number={6},
  pages={2769--2794},
  year={2007},
  publisher={Institute of Mathematical Statistics}
}

@article{heusel2017gans,
  title={Gans trained by a two time-scale update rule converge to a local nash equilibrium},
  author={Heusel, Martin and Ramsauer, Hubert and Unterthiner, Thomas and Nessler, Bernhard and Hochreiter, Sepp},
  journal={Advances in neural information processing systems},
  volume={30},
  year={2017}
}

@article{sriperumbudur2012empirical,
  title={On the empirical estimation of integral probability metrics},
  author={Sriperumbudur, Bharath K and Fukumizu, Kenji and Gretton, Arthur and Sch{\"o}lkopf, Bernhard and Lanckriet, Gert RG},
  journal={Electronic Journal of Statistics},
  volume={6},
  pages={1550--1599},
  year={2012},
  publisher={Institute of Mathematical Statistics and Bernoulli Society}
}

@book{efron1994introduction,
  title={An introduction to the bootstrap},
  author={Efron, Bradley and Tibshirani, Robert J},
  year={1994},
  publisher={CRC press}
}

@book{davison1997bootstrap,
  title={Bootstrap methods and their application},
  author={Davison, Anthony Christopher and Hinkley, David Victor},
  number={1},
  year={1997},
  publisher={Cambridge university press}
}

@article{freedman1983nonstochastic,
  title={A nonstochastic interpretation of reported significance levels},
  author={Freedman, David and Lane, David},
  journal={Journal of Business \& Economic Statistics},
  volume={1},
  number={4},
  pages={292--298},
  year={1983},
  publisher={Taylor \& Francis}
}

@article{storey2004strong,
  title={Strong control, conservative point estimation and simultaneous conservative consistency of false discovery rates: a unified approach},
  author={Storey, John D and Taylor, Jonathan E and Siegmund, David},
  journal={Journal of the Royal Statistical Society: Series B (Statistical Methodology)},
  volume={66},
  number={1},
  pages={187--205},
  year={2004},
  publisher={Wiley Online Library}
}

@article{wang2017confounder,
  title={Confounder adjustment in multiple hypothesis testing},
  author={Wang, Jingshu and Zhao, Qingyuan and Hastie, Trevor and Owen, Art B},
  journal={Annals of statistics},
  volume={45},
  number={5},
  pages={1863},
  year={2017},
  publisher={NIH Public Access}
}

@article{leek2008general,
  title={A general framework for multiple testing dependence},
  author={Leek, Jeffrey T and Storey, John D},
  journal={Proceedings of the National Academy of Sciences},
  volume={105},
  number={48},
  pages={18718--18723},
  year={2008},
  publisher={National Acad Sciences}
}

@article{leek2007capturing,
  title={Capturing heterogeneity in gene expression studies by surrogate variable analysis},
  author={Leek, Jeffrey T and Storey, John D},
  journal={PLoS genetics},
  volume={3},
  number={9},
  pages={e161},
  year={2007},
  publisher={Public Library of Science San Francisco, USA}
}

@article{gagnon2012using,
  title={Using control genes to correct for unwanted variation in microarray data},
  author={Gagnon-Bartsch, Johann A and Speed, Terence P},
  journal={Biostatistics},
  volume={13},
  number={3},
  pages={539--552},
  year={2012},
  publisher={Oxford University Press}
}

@article{friguet2009factor,
  title={A factor model approach to multiple testing under dependence},
  author={Friguet, Chlo{\'e} and Kloareg, Maela and Causeur, David},
  journal={Journal of the American Statistical Association},
  volume={104},
  number={488},
  pages={1406--1415},
  year={2009},
  publisher={Taylor \& Francis}
}

@article{alter2000singular,
  title={Singular value decomposition for genome-wide expression data processing and modeling},
  author={Alter, Orly and Brown, Patrick O and Botstein, David},
  journal={Proceedings of the National Academy of Sciences},
  volume={97},
  number={18},
  pages={10101--10106},
  year={2000},
  publisher={National Acad Sciences}
}

@article{lazar2013batch,
  title={Batch effect removal methods for microarray gene expression data integration: a survey},
  author={Lazar, Cosmin and Meganck, Stijn and Taminau, Jonatan and Steenhoff, David and Coletta, Alain and Molter, Colin and Weiss-Sol{\'\i}s, David Y and Duque, Robin and Bersini, Hugues and Now{\'e}, Ann},
  journal={Briefings in bioinformatics},
  volume={14},
  number={4},
  pages={469--490},
  year={2013},
  publisher={Oxford University Press}
}

@article{lin2006influence,
  title={Influence of surgical manipulation on prostate gene expression: implications for molecular correlates of treatment effects and disease prognosis},
  author={Lin, Daniel W and Coleman, Ilsa M and Hawley, Sarah and Huang, Chung Y and Dumpit, Ruth and Gifford, David and Kezele, Philip and Hung, Hau and Knudsen, Beatrice S and Kristal, Alan R and others},
  journal={Journal of clinical oncology},
  volume={24},
  number={23},
  pages={3763--3770},
  year={2006},
  publisher={American Society of Clinical Oncology}
}

@article{leek2010tackling,
  title={Tackling the widespread and critical impact of batch effects in high-throughput data},
  author={Leek, Jeffrey T and Scharpf, Robert B and Bravo, H{\'e}ctor Corrada and Simcha, David and Langmead, Benjamin and Johnson, W Evan and Geman, Donald and Baggerly, Keith and Irizarry, Rafael A},
  journal={Nature Reviews Genetics},
  volume={11},
  number={10},
  pages={733--739},
  year={2010},
  publisher={Nature Publishing Group}
}

@article{liang2014grasping,
  title={Grasping nettles: cellular heterogeneity and other confounders in epigenome-wide association studies},
  author={Liang, Liming and Cookson, William OC},
  journal={Human molecular genetics},
  volume={23},
  number={R1},
  pages={R83--R88},
  year={2014},
  publisher={Oxford University Press}
}

@article{gasch2000genomic,
  title={Genomic expression programs in the response of yeast cells to environmental changes},
  author={Gasch, Audrey P and Spellman, Paul T and Kao, Camilla M and Carmel-Harel, Orna and Eisen, Michael B and Storz, Gisela and Botstein, David and Brown, Patrick O},
  journal={Molecular biology of the cell},
  volume={11},
  number={12},
  pages={4241--4257},
  year={2000},
  publisher={Am Soc Cell Biol}
}

@article{fare2003effects,
  title={Effects of atmospheric ozone on microarray data quality},
  author={Fare, Thomas L and Coffey, Ernest M and Dai, Hongyue and He, Yudong D and Kessler, Deborah A and Kilian, Kristopher A and Koch, John E and LeProust, Eric and Marton, Matthew J and Meyer, Michael R and others},
  journal={Analytical chemistry},
  volume={75},
  number={17},
  pages={4672--4675},
  year={2003},
  publisher={ACS Publications}
}

@article{fan2008sure,
  title={Sure independence screening for ultrahigh dimensional feature space},
  author={Fan, Jianqing and Lv, Jinchi},
  journal={Journal of the Royal Statistical Society: Series B (Statistical Methodology)},
  volume={70},
  number={5},
  pages={849--911},
  year={2008},
  publisher={Wiley Online Library}
}

@article{ziegler2012personalized,
  title={Personalized medicine using DNA biomarkers: a review},
  author={Ziegler, Andreas and Koch, Armin and Krockenberger, Katja and Gro{\ss}hennig, Anika},
  journal={Human genetics},
  volume={131},
  number={10},
  pages={1627--1638},
  year={2012},
  publisher={Springer}
}

@article{majewski2011taming,
  title={Taming the dragon: genomic biomarkers to individualize the treatment of cancer},
  author={Majewski, Ian J and Bernards, Rene},
  journal={Nature medicine},
  volume={17},
  number={3},
  pages={304--312},
  year={2011},
  publisher={Nature Publishing Group}
}

@article{walsh2019postmenopause,
  title={Postmenopause as a key factor in the composition of the Endometrial Cancer Microbiome (ECbiome)},
  author={Walsh, Dana M and Hokenstad, Alexis N and Chen, Jun and Sung, Jaeyun and Jenkins, Gregory D and Chia, Nicholas and Nelson, Heidi and Mariani, Andrea and Walther-Antonio, Marina RS},
  journal={Scientific reports},
  volume={9},
  number={1},
  pages={1--16},
  year={2019},
  publisher={Nature Publishing Group}
}

@article{chen2017fast,
  title={Fast and robust adjustment of cell mixtures in epigenome-wide association studies with SmartSVA},
  author={Chen, Jun and Behnam, Ehsan and Huang, Jinyan and Moffatt, Miriam F and Schaid, Daniel J and Liang, Liming and Lin, Xihong},
  journal={BMC genomics},
  volume={18},
  number={1},
  pages={1--13},
  year={2017},
  publisher={BioMed Central}
}

@article{gershoni2017landscape,
  title={The landscape of sex-differential transcriptome and its consequent selection in human adults},
  author={Gershoni, Moran and Pietrokovski, Shmuel},
  journal={BMC biology},
  volume={15},
  number={1},
  pages={1--15},
  year={2017},
  publisher={BioMed Central}
}

@article{glass2013gene,
  title={Gene expression changes with age in skin, adipose tissue, blood and brain},
  author={Glass, Daniel and Vi{\~n}uela, Ana and Davies, Matthew N and Ramasamy, Adaikalavan and Parts, Leopold and Knowles, David and Brown, Andrew A and Hedman, {\AA}sa K and Small, Kerrin S and Buil, Alfonso and others},
  journal={Genome biology},
  volume={14},
  number={7},
  pages={1--12},
  year={2013},
  publisher={BioMed Central}
}

@article{lu2004gene,
  title={Gene regulation and DNA damage in the ageing human brain},
  author={Lu, Tao and Pan, Ying and Kao, Shyan-Yuan and Li, Cheng and Kohane, Isaac and Chan, Jennifer and Yankner, Bruce A},
  journal={Nature},
  volume={429},
  number={6994},
  pages={883--891},
  year={2004},
  publisher={Nature Publishing Group}
}

@article{fithian2014optimal,
  title={Optimal inference after model selection},
  author={Fithian, William and Sun, Dennis and Taylor, Jonathan},
  journal={arXiv preprint arXiv:1410.2597},
  year={2014}
}

@article{efron2011tweedie,
  title={Tweedie’s formula and selection bias},
  author={Efron, Bradley},
  journal={Journal of the American Statistical Association},
  volume={106},
  number={496},
  pages={1602--1614},
  year={2011},
  publisher={Taylor \& Francis}
}


@article{benjamini1995controlling,
  title={Controlling the false discovery rate: a practical and powerful approach to multiple testing},
  author={Benjamini, Yoav and Hochberg, Yosef},
  journal={Journal of the Royal statistical society: series B (Methodological)},
  volume={57},
  number={1},
  pages={289--300},
  year={1995},
  publisher={Wiley Online Library}
}

@article{koenker2014convex,
  title={Convex optimization, shape constraints, compound decisions, and empirical Bayes rules},
  author={Koenker, Roger and Mizera, Ivan},
  journal={Journal of the American Statistical Association},
  volume={109},
  number={506},
  pages={674--685},
  year={2014},
  publisher={Taylor \& Francis}
}

@article{yi20212dfdr,
  title={2dFDR: a new approach to confounder adjustment substantially increases detection power in omics association studies},
  author={Yi, Sangyoon and Zhang, Xianyang and Yang, Lu and Huang, Jinyan and Liu, Yuanhang and Wang, Chen and Schaid, Daniel J and Chen, Jun},
  journal={Genome biology},
  volume={22},
  number={1},
  pages={1--18},
  year={2021},
  publisher={BioMed Central}
}

@article{arjovsky2017wasserstein,
  title={Wasserstein gan},
  author={Arjovsky, Martin and Chintala, Soumith and Bottou, L{\'e}on},
  journal={arXiv preprint arXiv:1701.07875},
  year={2017}
}

@article{mirza2014conditional,
  title={Conditional generative adversarial nets},
  author={Mirza, Mehdi and Osindero, Simon},
  journal={arXiv preprint arXiv:1411.1784},
  year={2014}
}

@inproceedings{goodfellow2014generative,
  title={Generative adversarial nets},
  author={Goodfellow, Ian and Pouget-Abadie, Jean and Mirza, Mehdi and Xu, Bing and Warde-Farley, David and Ozair, Sherjil and Courville, Aaron and Bengio, Yoshua},
  booktitle={Advances in neural information processing systems},
  pages={2672--2680},
  year={2014}
}

@article{winkler2014permutation,
  title={Permutation inference for the general linear model},
  author={Winkler, Anderson M and Ridgway, Gerard R and Webster, Matthew A and Smith, Stephen M and Nichols, Thomas E},
  journal={Neuroimage},
  volume={92},
  pages={381--397},
  year={2014},
  publisher={Elsevier}
}

@article{zhang2012kernel,
  title={Kernel-based conditional independence test and application in causal discovery},
  author={Zhang, Kun and Peters, Jonas and Janzing, Dominik and Sch{\"o}lkopf, Bernhard},
  journal={arXiv preprint arXiv:1202.3775},
  year={2012}
}

@article{Cao:2020,
  title={Optimal false discovery rate control for large scale multiple testing with auxiliary information},
  author={Cao, Hongyuan and Chen, Jun and Zhang, Xianyang},
  journal={The Annals of Statistics},
  volume={50},
  number={2},
  pages={807--857},
  year={2022},
  publisher={Institute of Mathematical Statistics}
}

@book{Wainwright:2019,
  title={High-dimensional statistics: A non-asymptotic viewpoint},
  author={Wainwright, Martin J},
  year={2019},
  publisher={Cambridge University Press}
}


@misc{gunifrac,
   author = {Jun Chen and Xianyang Zhang and Huijuan Zhou},
   journal = {https://CRAN.R-project.org/package=GUniFrac},
   title = {GUniFrac R package version 1.4},
   url = {https://CRAN.R-project.org/package=GUniFrac},
   year = {2021},
}

@article{Pedersen2016,
   author = {Helle Krogh Pedersen and Valborg Gudmundsdottir and Henrik Bjørn Nielsen and Tuulia Hyotylainen and Trine Nielsen and Benjamin A. H. Jensen and Kristoffer Forslund and Falk Hildebrand and Edi Prifti and Gwen Falony and Emmanuelle Le Chatelier and Florence Levenez and Joel Doré and Ismo Mattila and Damian R. Plichta and Päivi Pöhö and Lars I. Hellgren and Manimozhiyan Arumugam and Shinichi Sunagawa and Sara Vieira-Silva and Torben Jørgensen and Jacob Bak Holm and Kajetan Trošt and MetaHIT Consortium and Karsten Kristiansen and Susanne Brix and Jeroen Raes and Jun Wang and Torben Hansen and Peer Bork and Søren Brunak and Matej Oresic and S. Dusko Ehrlich and Oluf Pedersen},
   doi = {10.1038/nature18646},
   issn = {0028-0836},
   issue = {7612},
   journal = {Nature},
   pages = {376-381},
   title = {Human gut microbes impact host serum metabolome and insulin sensitivity},
   volume = {535},
   year = {2016},
}
@article{Pedersen2018,
   author = {Helle Krogh Pedersen and Sofia K. Forslund and Valborg Gudmundsdottir and Anders Østergaard Petersen and Falk Hildebrand and Tuulia Hyötyläinen and Trine Nielsen and Torben Hansen and Peer Bork and S. Dusko Ehrlich and Søren Brunak and Matej Oresic and Oluf Pedersen and Henrik Bjørn Nielsen},
   doi = {10.1038/s41596-018-0064-z},
   issn = {1754-2189},
   issue = {12},
   journal = {Nature Protocols},
   pages = {2781-2800},
   title = {A computational framework to integrate high-throughput ‘-omics’ datasets for the identification of potential mechanistic links},
   volume = {13},
   year = {2018},
}


@article{Matthews1985,
   author = {D. R. Matthews and J. P. Hosker and A. S. Rudenski and B. A. Naylor and D. F. Treacher and R. C. Turner},
   doi = {10.1007/BF00280883},
   issn = {0012-186X},
   issue = {7},
   journal = {Diabetologia},
   pages = {412-419},
   title = {Homeostasis model assessment: insulin resistance and beta-cell function from fasting plasma glucose and insulin concentrations in man},
   volume = {28},
   year = {1985},
}


@article{charlson10,
 abstract = {Cigarette smokers have an increased risk of infectious diseases involving the respiratory tract. Some effects of smoking on specific respiratory tract bacteria have been described, but the consequences for global airway microbial community composition have not been determined. Here, we used culture-independent high-density sequencing to analyze the microbiota from the right and left nasopharynx and oropharynx of 29 smoking and 33 nonsmoking healthy asymptomatic adults to assess microbial composition and effects of cigarette smoking. Bacterial communities were profiled using 454 pyrosequencing of 16S sequence tags (803,391 total reads), aligned to 16S rRNA databases, and communities compared using the UniFrac distance metric. A Random Forest machine-learning algorithm was used to predict smoking status and identify taxa that best distinguished between smokers and nonsmokers. Community composition was primarily determined by airway site, with individuals exhibiting minimal side-of-body or temporal variation. Within airway habitats, microbiota from smokers were significantly more diverse than nonsmokers and clustered separately. The distributions of several genera were systematically altered by smoking in both the oro- and nasopharynx, and there was an enrichment of anaerobic lineages associated with periodontal disease in the oropharynx. These results indicate that distinct regions of the human upper respiratory tract contain characteristic microbial communities that exhibit disordered patterns in cigarette smokers, both in individual components and global structure, which may contribute to the prevalence of respiratory tract complications in this population.},
 author = {Charlson, Emily S. and Chen, Jun and Custers-Allen, Rebecca and Bittinger, Kyle and Li, Hongzhe and Sinha, Rohini and Hwang, Jennifer and Bushman, Frederic D. and Collman, Ronald G.},
 doi = {10.1371/journal.pone.0015216},
 journal = {PLOS ONE},
 keywords = {},
 note = {https://journals.plos.org/plosone/article/file?id=10.1371/journal.pone.0015216\&type=printable},
 number = {12},
 pages = {e15216},
 title = {Disordered Microbial Communities in the Upper Respiratory Tract of Cigarette Smokers},
 url = {https://app.dimensions.ai/details/publication/pub.1051403004},
 volume = {5},
 year = {2010}
}


@article{qiime,
   abstract = {<p>Technological advances in next-generation sequencing-based approaches have greatly impacted the analysis of microbial community composition. In particular, 16S rRNA-based methods have been widely used to analyze the whole set of bacteria present in a target environment. As a consequence, several specific bioinformatic pipelines have been developed to manage these data. MetaGenome Rapid Annotation using Subsystem Technology (MG-RAST) and Quantitative Insights Into Microbial Ecology (QIIME) are two freely available tools for metagenomic analyses that have been used in a wide range of studies. Here, we report the comparative analysis of the same dataset with both QIIME and MG-RAST in order to evaluate their accuracy in taxonomic assignment and in diversity analysis. We found that taxonomic assignment was more accurate with QIIME which, at family level, assigned a significantly higher number of reads. Thus, QIIME generated a more accurate BIOM file, which in turn improved the diversity analysis output. Finally, although informatics skills are needed to install QIIME, it offers a wide range of metrics that are useful for downstream applications and, not less important, it is not dependent on server times.</p>},
   author = {Valeria D’Argenio and Giorgio Casaburi and Vincenza Precone and Francesco Salvatore},
   doi = {10.1155/2014/325340},
   issn = {2314-6133},
   journal = {BioMed Research International},
   pages = {1-10},
   title = {Comparative Metagenomic Analysis of Human Gut Microbiome Composition Using Two Different Bioinformatic Pipelines},
   volume = {2014},
   year = {2014},
}


@article{Morgan2015,
   author = {Xochitl C Morgan and Boyko Kabakchiev and Levi Waldron and Andrea D Tyler and Timothy L Tickle and Raquel Milgrom and Joanne M Stempak and Dirk Gevers and Ramnik J Xavier and Mark S Silverberg and Curtis Huttenhower},
   doi = {10.1186/s13059-015-0637-x},
   issn = {1474-760X},
   issue = {1},
   journal = {Genome Biology},
   month = {12},
   pages = {67},
   title = {Associations between host gene expression, the mucosal microbiome, and clinical outcome in the pelvic pouch of patients with inflammatory bowel disease},
   volume = {16},
   year = {2015},
}


@article{Benjamini1995,
   author = {Yoav Benjamini and Yosef Hochberg},
   doi = {10.1111/j.2517-6161.1995.tb02031.x},
   issn = {00359246},
   issue = {1},
   journal = {Journal of the Royal Statistical Society: Series B (Methodological)},
   month = {1},
   pages = {289-300},
   title = {Controlling the False Discovery Rate: A Practical and Powerful Approach to Multiple Testing},
   volume = {57},
   year = {1995},
}


@article{Garreau2017,
   abstract = {In kernel methods, the median heuristic has been widely used as a way of setting the bandwidth of RBF kernels. While its empirical performances make it a safe choice under many circumstances, there is little theoretical understanding of why this is the case. Our aim in this paper is to advance our understanding of the median heuristic by focusing on the setting of kernel two-sample test. We collect new findings that may be of interest for both theoreticians and practitioners. In theory, we provide a convergence analysis that shows the asymptotic normality of the bandwidth chosen by the median heuristic in the setting of kernel two-sample test. Systematic empirical investigations are also conducted in simple settings, comparing the performances based on the bandwidths chosen by the median heuristic and those by the maximization of test power.},
   author = {Damien Garreau and Wittawat Jitkrittum and Motonobu Kanagawa},
   month = {7},
   title = {Large sample analysis of the median heuristic},
   year = {2017},
}
